# Supplementary material for: Novel Bread Wheat Lines Enriched in Carotenoids Carrying Hordeum chilense Chromosome Arms in the ph1b Background
Source: PLoS One. 2015 Aug 4;10(8):e0134598. doi: 10.1371/journal.pone.0134598 (PMC4524710; doi:10.1371/journal.pone.0134598)
Supplement: S1 Table — Proteins identified in seeds of bread wheat, wheat-7H ch disomic addition line, and the 7H chα·7AL and 7AS·7H chβ disomic translocation lines analyzed by nLC-MS/MS. Uniprot accession number, description, sequence of identified peptides, number of amino acids (AAs) of the identified protein, molecular weight of the identified protein, and number of peptides identified in each line are described. (XLSX) [file pone.0134598.s002.xlsx]

## Sheet: Supplementary Table S1
Accession	Description	# AAs	MW [kDa]	# Peptides CS (1)	# Peptides CS (2)	# Peptides Addition 7Hch (1)	# Peptides Addition 7Hch (2)	# Peptides 7Hch·7AL (1)	# Peptides 7Hch·7AL (2)	# Peptides 7AS·7Hch (1)	# Peptides 7AS·7Hch (2)		Highly homologous protein (Accession)	%identity	Description of the highly homologous protein
Q5UHH6	0.19 dimeric beta-amylase inhibitor (Fragment) OS=Triticum aestivum PE=4 SV=1 - [Q5UHH6_WHEAT]	124	13.1864	8	8	8	8	8	8	7	8
	Sequence	Protein Group Accessions	Modifications	MH+ [Da]	CS (1)	CS (2)	Addition 7Hch (1)	Addition 7Hch (2)	Translocation alpha 7Hch (1)	Translocation alpha 7Hch (2)	Translocation beta 7Hch (1)	Translocation beta 7Hch (2)
	EHGVQEGQAGTGAFPSCR	Q5UHH6	C17(Carbamidomethyl)	1887.84	High	High	High	High	High	High	High	High
	LTAASITAVCK	Q5UHH6;C3VW67	C10(Carbamidomethyl)	1134.62	High	High	High	High	High	High	High	High
	VPALPGCRPVLK	Q5UHH6;C3VW67	C7(Carbamidomethyl)	1306.77	High	High	High	High	High	High	High	High
	LQCNGSQVPEAVLR	Q5UHH6;L7P0X6;C3VW67	C3(Carbamidomethyl)	1570.8	High	High	High	High	High	High	High	High
	LPIVIDASGDGAYVCK	Q5UHH6;L7P0X6	C15(Carbamidomethyl)	1677.85	High	High	High	High	High	High	High	High
	ECCQQLADISEWCR	Q5UHH6	C2(Carbamidomethyl); C3(Carbamidomethyl); C13(Carbamidomethyl)	1854.76	High	High	High	High	High	High	High	High
	SGPWMCYPGYAFK	Q5UHH6	M5(Oxidation); C6(Carbamidomethyl)	1579.67	High	High	High	High		High
	SGPWMCYPGYAFK	Q5UHH6	C6(Carbamidomethyl)	1563.68	High	High	High	High	High	High	High	High
	CGALYSMLDSMYK	C3VWC3;C3VWV4;Q5UHH6;L7P0X6;C3VW67	C1(Carbamidomethyl)	1538.67	High	High	High	High	High	High		High
N1QU60	1,4-beta-glucan-branching enzyme, chloroplastic/amyloplastic OS=Aegilops tauschii GN=F775_17655 PE=4 SV=1 - [N1QU60_AEGTA]	573	65.1673			2	3		2		2
	Sequence	Protein Group Accessions	Modifications	MH+ [Da]	CS (1)	CS (2)	Addition 7Hch (1)	Addition 7Hch (2)	Translocation alpha 7Hch (1)	Translocation alpha 7Hch (2)	Translocation beta 7Hch (1)	Translocation beta 7Hch (2)
	ISHVDGKPAIPHNSK	N1QU60		1599.86			High	High		High		High
	FGAPYDGVHWDPPTSER	N1QU60;Q7XZK6		1930.87			High	High		High
	EFADNVLPR	Q9XED2;Q7XZK6;N1QU60;W5HA40;W5HKH4;W5HAB1		1060.54				High				High
Q0GJJ2	11-alpha-hydroxysteroid dehydrogenase-like protein OS=Triticum aestivum GN=HSD11BL PE=2 SV=1 - [Q0GJJ2_WHEAT]	349	38.5183	5	3	6	3	3	3	5	5
	Sequence	Protein Group Accessions	Modifications	MH+ [Da]	CS (1)	CS (2)	Addition 7Hch (1)	Addition 7Hch (2)	Translocation alpha 7Hch (1)	Translocation alpha 7Hch (2)	Translocation beta 7Hch (1)	Translocation beta 7Hch (2)
	EHGGVEVDQEYR	Q0GJJ2;W5FYY5		1417.63	High		High	High	High	High	High	High
	FVQATVDHYGR	Q0GJJ2		1292.64	High	High	High				High	High
	IVVTASATGWNPVPR	Q0GJJ2;W5FYY5		1567.86	High	High	High		High	High	High	High
	VFAPEVVEFCYR	W5FYY5;Q0GJJ2	C10(Carbamidomethyl)	1515.73	High	High	High	High	High	High	High	High
	FLKEHGGVEVDQEYR	Q0GJJ2;W5FYY5		1805.88			High				High	High
	DAQIGLFPVEYAK	W5FYY5;Q0GJJ2		1450.76	High		High	High
M7ZK46	12S seed storage globulin 1 OS=Triticum urartu GN=TRIUR3_30124 PE=4 SV=1 - [M7ZK46_TRIUA]	567	63.8304	12	13	14	12	15	15	15	15
	Sequence	Protein Group Accessions	Modifications	MH+ [Da]	CS (1)	CS (2)	Addition 7Hch (1)	Addition 7Hch (2)	Translocation alpha 7Hch (1)	Translocation alpha 7Hch (2)	Translocation beta 7Hch (1)	Translocation beta 7Hch (2)
	TNANSMVSHIAGK	M7ZK46;B2CGM5;W4ZXS7	M6(Oxidation)	1345.65	High	High		High	High	High	High	High
	YGQAQSVQGQSQSQK	M7ZK46;W4ZXS7		1623.77	High		High		High	High	High	High
	HIQGEQPQMGQSQAK	M7ZK46;W4ZXS7		1666.79	High	High	High	High	High	High	High	High
	TNANSMVSHIAGK	M7ZK46;B2CGM5;W4ZXS7		1329.66	High	High	High	High	High	High	High	High
	LLAEALGTSGK	M7ZK46;B2CGM5;W4ZXS7		1059.6	High	High	High	High	High	High	High	High
	FLKPVFTQQR	M7ZK46;B2CGM5;W4ZXS7		1263.72	High	High	High	High	High	High	High	High
	HKEFLFAGNYR	M7ZK46;B2CGM5;W4ZXS7		1381.7	High	High	High	High	High	High	High	High
	LSVNIDDPSR	M7ZK46;B2CGM5;W4ZXS7		1115.57	High	High	High	High	High	High	High	High
	CAGVFVIR	M7ZK46	C1(Carbamidomethyl)	921.497	High	High	High	High	High	High	High	High
	FSQSIFHSSPTSEEESS	M7ZK46;W4ZXS7		1885.81	High	High		High	High	High	High	High
	FSREEELGVFAPK	M7ZK46;B2CGM5;W4ZXS7		1508.77	High	High	High	High	High	High	High	High
	LSVNIDDPSRADIYNPR	M7ZK46;B2CGM5;W4ZXS7		1944.98	High	High	High	High	High	High	High	High
	SSQLHSSQNIFSGFDVR	M7ZK46;B2CGM5;W4ZXS7		1908.92	High	High	High	High	High	High	High	High
	HIQGEQPQMGQSQAK	M7ZK46;W4ZXS7	M9(Oxidation)	1682.79		High			High	High		High
	LQSQNDDIIHVNHTLK	M7ZK46;B2CGM5;W4ZXS7		1874.97		High			High	High	High	High
	EFLFAGNYR	M7ZK46;B2CGM5;W4ZXS7		1116.55		High	High	High		High	High	High
	QGGFRECTFNR	M7ZK46;B2CGM5	C7(Carbamidomethyl)	1371.62			High		High		High
	EEELGVFAPK	M7ZK46;B2CGM5;W4ZXS7;W5AC38		1118.57			High		High	High		High
Q5XUU8	14-3-3 protein OS=Triticum aestivum PE=2 SV=1 - [Q5XUU8_WHEAT]	263	29.8689	3	2	3	3	3	4	3	2
	Sequence	Protein Group Accessions	Modifications	MH+ [Da]	CS (1)	CS (2)	Addition 7Hch (1)	Addition 7Hch (2)	Translocation alpha 7Hch (1)	Translocation alpha 7Hch (2)	Translocation beta 7Hch (1)	Translocation beta 7Hch (2)
	IISSIEQKEESR	Q43470;M0YH86;R7W5X9;Q5XUU8		1418.75	High	High	High	High	High	High	High	High
	TVDSEELTVEER	Q43470;R7W5X9;Q5XUU8		1406.67	High	High	High	High	High	High	High	High
	LLETHLVPSSTAPESK	Q5XUU8		1708.91	High					High	High
	AAQDIALAELAPTHPIR	O49996;Q5XUU8		1786.98			High	High
	KDAAEDTMVAYK	Q5XUU8		1341.65						High
	IISSIEQK	Q43470;M0YH86;R7W5X9;Q5XUU8		917.531					High
R7W5X9	14-3-3-like protein B OS=Aegilops tauschii GN=F775_30321 PE=3 SV=1 - [R7W5X9_AEGTA]	262	29.7299	6	5	5	6	5	4	4	5
	Sequence	Protein Group Accessions	Modifications	MH+ [Da]	CS (1)	CS (2)	Addition 7Hch (1)	Addition 7Hch (2)	Translocation alpha 7Hch (1)	Translocation alpha 7Hch (2)	Translocation beta 7Hch (1)	Translocation beta 7Hch (2)
	KDAAENTMVAYK	Q43470;R7W5X9		1340.65	High	High	High	High	High	High	High	High
	IISSIEQKEESR	Q43470;M0YH86;R7W5X9;Q5XUU8		1418.75	High	High	High	High	High	High	High	High
	TVDSEELTVEER	Q43470;R7W5X9;Q5XUU8		1406.67	High	High	High	High	High	High	High	High
	LLDSHLVPSSTAPESK	Q43470;R7W5X9		1680.88	High	High	High	High	High		High	High
	DAAENTMVAYK	Q43470;R7W5X9		1212.56	High	High		High
	GKIEVELTK	Q43470;R7W5X9		1016.6				High
	IISSIEQK	Q43470;M0YH86;R7W5X9;Q5XUU8		917.531					High
	AAQEIALK	R7W5X9		843.492	High					High		High
	NLLSVAYK	Q43470;M0YH86;R7W5X9;O49996;M0WPW0		907.525			High
Q43470	14-3-3-like protein B OS=Hordeum vulgare PE=2 SV=1 - [1433B_HORVU]	262	29.6728	6	6	5	7	6	3	5	5
	Sequence	Protein Group Accessions	Modifications	MH+ [Da]	CS (1)	CS (2)	Addition 7Hch (1)	Addition 7Hch (2)	Translocation alpha 7Hch (1)	Translocation alpha 7Hch (2)	Translocation beta 7Hch (1)	Translocation beta 7Hch (2)
	KDAAENTMVAYK	Q43470;R7W5X9		1340.65	High	High	High	High	High	High	High	High
	IISSIEQKEESR	Q43470;M0YH86;R7W5X9;Q5XUU8		1418.75	High	High	High	High	High	High	High	High
	TVDSEELTVEER	Q43470;R7W5X9;Q5XUU8		1406.67	High	High	High	High	High	High	High	High
	LLDSHLVPSSTAPESK	Q43470;R7W5X9		1680.88	High	High	High	High	High		High	High
	AAQEIALAELPPTHPIR	Q43470		1827.02	High	High		High	High		High	High
	DAAENTMVAYK	Q43470;R7W5X9		1212.56	High	High		High
	GKIEVELTK	Q43470;R7W5X9		1016.6				High
	IISSIEQK	Q43470;M0YH86;R7W5X9;Q5XUU8		917.531					High
	NLLSVAYK	Q43470;M0YH86;R7W5X9;O49996;M0WPW0		907.525			High
O49996	14-3-3-like protein D OS=Nicotiana tabacum PE=2 SV=1 - [1433D_TOBAC]	249	28.2392			3	2
	Sequence	Protein Group Accessions	Modifications	MH+ [Da]	CS (1)	CS (2)	Addition 7Hch (1)	Addition 7Hch (2)	Translocation alpha 7Hch (1)	Translocation alpha 7Hch (2)	Translocation beta 7Hch (1)	Translocation beta 7Hch (2)
	AAQDIALAELAPTHPIR	O49996;Q5XUU8		1786.98			High	High
	IVSSIEQKEEGR	O49996		1374.72			High	High
	NLLSVAYK	Q43470;M0YH86;R7W5X9;O49996;M0WPW0		907.525			High
Q43657	15kDa grain softness protein (Fragment) OS=Triticum aestivum GN=GSP-1a PE=2 SV=1 - [Q43657_WHEAT]	155	17.0993	4	3	3	3	4	3	3	3
	Sequence	Protein Group Accessions	Modifications	MH+ [Da]	CS (1)	CS (2)	Addition 7Hch (1)	Addition 7Hch (2)	Translocation alpha 7Hch (1)	Translocation alpha 7Hch (2)	Translocation beta 7Hch (1)	Translocation beta 7Hch (2)
	VDSCSDYVMDR	Q43657;A8QRK0	C4(Carbamidomethyl)	1346.53	High				High	High
	AIWTSIQGDLSGFK	Q43657;Q5BLQ7;A8QRK0;G8CLS3		1522.79	High	High	High	High	High	High	High	High
	DMPLSWFFPR	Q43657;G8CLR6	M2(Oxidation)	1311.62	High	High	High	High
	SLPTQCNIDPK	Q43657	C6(Carbamidomethyl)	1272.62	High	High	High	High	High		High	High
	DMPLSWFFPR	Q43657;G8CLR6		1295.63	High	High	High	High	High	High	High	High
R7W9X6	18 kDa seed maturation protein OS=Aegilops tauschii GN=F775_12305 PE=4 SV=1 - [R7W9X6_AEGTA]	157	16.0229							2
	Sequence	Protein Group Accessions	Modifications	MH+ [Da]	CS (1)	CS (2)	Addition 7Hch (1)	Addition 7Hch (2)	Translocation alpha 7Hch (1)	Translocation alpha 7Hch (2)	Translocation beta 7Hch (1)	Translocation beta 7Hch (2)
	AVVQETVNK	R7W9X6		987.549							High
	EHATAASYHPTPGSAVDAR	W5F7Q9;R7W9X6		1937.91							High
A5A8U9	26.4kDa heat-shock protein OS=Triticum dicoccoides GN=hsp26.4 PE=2 SV=1 - [A5A8U9_TRIDC]	239	26.4303			3	3			2
	Sequence	Protein Group Accessions	Modifications	MH+ [Da]	CS (1)	CS (2)	Addition 7Hch (1)	Addition 7Hch (2)	Translocation alpha 7Hch (1)	Translocation alpha 7Hch (2)	Translocation beta 7Hch (1)	Translocation beta 7Hch (2)
	LFDDAVGFPTAR	A5A8U9		1308.66			High	High			High
	LALPDECDKSQVR	A5A8U9	C7(Carbamidomethyl)	1530.75			High	High			High
	QDGGNQQGNAVQR	A5A8U9		1371.64				High
	DNSVDVHVSR	A5A8U9		1127.55			High
M7YF02	26S proteasome non-ATPase regulatory subunit RPN12A OS=Triticum urartu GN=TRIUR3_24571 PE=4 SV=1 - [M7YF02_TRIUA]	404	46.4305					2
	Sequence	Protein Group Accessions	Modifications	MH+ [Da]	CS (1)	CS (2)	Addition 7Hch (1)	Addition 7Hch (2)	Translocation alpha 7Hch (1)	Translocation alpha 7Hch (2)	Translocation beta 7Hch (1)	Translocation beta 7Hch (2)
	TVRDEIAGCSEK	M7YF02	C9(Carbamidomethyl)	1364.65					High
	LVEVTQLFDR	M7YF02		1219.67					High
M8ATL8	2-isopropylmalate synthase A OS=Aegilops tauschii GN=F775_26805 PE=3 SV=1 - [M8ATL8_AEGTA]	627	67.1985	5	5	3	4	6	4	3	3
	Sequence	Protein Group Accessions	Modifications	MH+ [Da]	CS (1)	CS (2)	Addition 7Hch (1)	Addition 7Hch (2)	Translocation alpha 7Hch (1)	Translocation alpha 7Hch (2)	Translocation beta 7Hch (1)	Translocation beta 7Hch (2)
	KTPDQVVAIAR	W5EXF0;M8ATL8		1197.7	High	High	High	High			High	High
	IGCSVGTGPVDAAYK	W5EXF0;M8ATL8	C3(Carbamidomethyl)	1494.72	High	High		High	High	High	High
	SLGCPDVEFSPEDAGR	M8ATL8	C4(Carbamidomethyl)	1735.76	High	High	High	High	High		High	High
	ANEFGIVLGK	W5EXF0;M8ATL8		1047.58	High	High	High	High	High	High		High
	AVDQIIQIPTVLR	W5EXF0;M8ATL8		1465.87	High	High			High	High
	FKGTYEIISPDDIGLTR	W5EXF0;M8ATL8		1925					High	High
	GTYEIISPDDIGLTR	W5EXF0;M8ATL8		1649.84					High
M7ZAK9	3-isopropylmalate dehydrogenase OS=Triticum urartu GN=TRIUR3_16839 PE=3 SV=1 - [M7ZAK9_TRIUA]	303	32.6067	2
	Sequence	Protein Group Accessions	Modifications	MH+ [Da]	CS (1)	CS (2)	Addition 7Hch (1)	Addition 7Hch (2)	Translocation alpha 7Hch (1)	Translocation alpha 7Hch (2)	Translocation beta 7Hch (1)	Translocation beta 7Hch (2)
	YGLGVESAAK	M7ZAK9		994.518	High
	HLKPETGLLNIR	M7ZAK9		1390.82	High
M7YCT7	3-ketoacyl-CoA thiolase 2, peroxisomal OS=Triticum urartu GN=TRIUR3_01943 PE=3 SV=1 - [M7YCT7_TRIUA]	453	47.1853							2	3
	Sequence	Protein Group Accessions	Modifications	MH+ [Da]	CS (1)	CS (2)	Addition 7Hch (1)	Addition 7Hch (2)	Translocation alpha 7Hch (1)	Translocation alpha 7Hch (2)	Translocation beta 7Hch (1)	Translocation beta 7Hch (2)
	TASLLAGIPETVPVR	M7YCT7		1523.88							High	High
	HIQSHNFLSK	M7YCT7		1210.63								High
	GDSVDELSNVR	M7YCT7		1190.56								High
	EEQDKAAVESHAR	M7YCT7		1469.7							High
M0XYR9	3-oxoacyl-[acyl-carrier-protein] synthase OS=Hordeum vulgare var. distichum PE=3 SV=1 - [M0XYR9_HORVD]	408	43.0564	2
	Sequence	Protein Group Accessions	Modifications	MH+ [Da]	CS (1)	CS (2)	Addition 7Hch (1)	Addition 7Hch (2)	Translocation alpha 7Hch (1)	Translocation alpha 7Hch (2)	Translocation beta 7Hch (1)	Translocation beta 7Hch (2)
	ADGLGVSSCIR	M0XYR9	C9(Carbamidomethyl)	1134.56	High
	LLAGESGVGPIDR	M0XYR9		1283.69	High
M8AL83	40S ribosomal protein S11 OS=Triticum urartu GN=TRIUR3_03367 PE=3 SV=1 - [M8AL83_TRIUA]	156	17.3434	2	2		3	3	3	2	2
	Sequence	Protein Group Accessions	Modifications	MH+ [Da]	CS (1)	CS (2)	Addition 7Hch (1)	Addition 7Hch (2)	Translocation alpha 7Hch (1)	Translocation alpha 7Hch (2)	Translocation beta 7Hch (1)	Translocation beta 7Hch (2)
	HSNIPAHISPCFR	M8AL83;M0TYS4	C11(Carbamidomethyl)	1535.75	High	High		High	High	High	High	High
	VKEGDHVIIGQCRPLSK	M8AL83	C12(Carbamidomethyl)	1936.04		High		High	High	High	High	High
	EAIDGTYIDKK	M8AL83		1252.64					High	High
	IIAGTCHSAK	M8AL83	C6(Carbamidomethyl)	1057.55				High
	CPFTGTVAIR	M8AL83	C1(Carbamidomethyl)	1121.58	High
W5BL83	40S ribosomal protein S12 OS=Triticum aestivum PE=3 SV=1 - [W5BL83_WHEAT]	120	13.0006	2	2	2
	Sequence	Protein Group Accessions	Modifications	MH+ [Da]	CS (1)	CS (2)	Addition 7Hch (1)	Addition 7Hch (2)	Translocation alpha 7Hch (1)	Translocation alpha 7Hch (2)	Translocation beta 7Hch (1)	Translocation beta 7Hch (2)
	ALCAEHNVHLVTVPSAK	W5BL83	C3(Carbamidomethyl)	1845.96	High	High	High
	KVVGCSCVVVK	W5BL83	C5(Carbamidomethyl); C7(Carbamidomethyl)	1234.67		High	High
	TLGEWAGLCK	W5BL83	C9(Carbamidomethyl)	1134.56	High
N1QVY6	40S ribosomal protein S13-1 OS=Aegilops tauschii GN=F775_32210 PE=3 SV=1 - [N1QVY6_AEGTA]	140	15.961		3			3
	Sequence	Protein Group Accessions	Modifications	MH+ [Da]	CS (1)	CS (2)	Addition 7Hch (1)	Addition 7Hch (2)	Translocation alpha 7Hch (1)	Translocation alpha 7Hch (2)	Translocation beta 7Hch (1)	Translocation beta 7Hch (2)
	TAVADVDELITK	N1QVY6		1274.68		High			High
	AHGLAPEIPEDLYFLIK	N1QVY6		1926.04					High
	GISSSALPYKR	N1QVY6		1178.65		High			High
	GISSSALPYK	N1QVY6		1022.55		High
M8AW09	40S ribosomal protein S17-4 OS=Triticum urartu GN=TRIUR3_33714 PE=3 SV=1 - [M8AW09_TRIUA]	143	16.4377	2	2		3		3	3
	Sequence	Protein Group Accessions	Modifications	MH+ [Da]	CS (1)	CS (2)	Addition 7Hch (1)	Addition 7Hch (2)	Translocation alpha 7Hch (1)	Translocation alpha 7Hch (2)	Translocation beta 7Hch (1)	Translocation beta 7Hch (2)
	APEATSAAAPYR	M8AW09		1204.59	High	High		High		High	High
	VLEEVSILQSK	W5AH72;M8AW09		1244.71	High	High		High		High	High
	RMDFVPEK	M8AW09;W5AH72		1021.51				High			High
	SALEVDEIR	M8AW09;W5AH72		1031.54						High
M8AGJ9	40S ribosomal protein S18 OS=Triticum urartu GN=TRIUR3_02047 PE=3 SV=1 - [M8AGJ9_TRIUA]	152	17.6515	4	4	3	5	5	4	3	3
	Sequence	Protein Group Accessions	Modifications	MH+ [Da]	CS (1)	CS (2)	Addition 7Hch (1)	Addition 7Hch (2)	Translocation alpha 7Hch (1)	Translocation alpha 7Hch (2)	Translocation beta 7Hch (1)	Translocation beta 7Hch (2)
	VLNTNVDGK	M8AGJ9		959.515	High	High	High	High	High	High	High	High
	LMAVVHNPR	M8AGJ9		1036.57	High	High	High	High	High	High		High
	FSQVVSNAVDMK	M8AGJ9		1324.65	High	High		High	High	High	High	High
	IMFALTSIK	M8AGJ9		1023.59			High	High	High
	VPDWFLNR	M8AGJ9		1046.54	High	High		High	High		High
	FSNIVCK	M8AGJ9	C6(Carbamidomethyl)	867.439						High
M7Y6X6	40S ribosomal protein S19 OS=Triticum urartu GN=TRIUR3_20750 PE=4 SV=1 - [M7Y6X6_TRIUA]	155	17.0599	5	4	2	4	5	3	4	3
	Sequence	Protein Group Accessions	Modifications	MH+ [Da]	CS (1)	CS (2)	Addition 7Hch (1)	Addition 7Hch (2)	Translocation alpha 7Hch (1)	Translocation alpha 7Hch (2)	Translocation beta 7Hch (1)	Translocation beta 7Hch (2)
	TVKDVNPHEFVK	M7Y6X6		1412.75	High	High	High		High	High	High	High
	QGIGIGGFQK	M7Y6X6		1004.55	High	High		High	High		High	High
	FKELPPSDADWYYIR	M7Y6X6		1899.93	High	High	High	High	High	High	High	High
	MELPEWVDIVK	M7Y6X6		1358.7	High	High			High	High	High
	AYSAHLKR	M7Y6X6		945.526	High			High	High
	NILQELQK	M7Y6X6		985.568				High
M7YRN1	40S ribosomal protein S20 OS=Triticum urartu GN=TRIUR3_10578 PE=3 SV=1 - [M7YRN1_TRIUA]	127	14.0965		2		2	2	2	2	2
	Sequence	Protein Group Accessions	Modifications	MH+ [Da]	CS (1)	CS (2)	Addition 7Hch (1)	Addition 7Hch (2)	Translocation alpha 7Hch (1)	Translocation alpha 7Hch (2)	Translocation beta 7Hch (1)	Translocation beta 7Hch (2)
	LGFEGTQEVQHR	M7YRN1		1400.69		High		High	High	High	High	High
	VIDLVSSPDVVK	M7YRN1		1270.72		High		High	High		High	High
	KSPCGEGTNTWDR	M7YRN1	C4(Carbamidomethyl)	1507.66						High
M8BR59	40S ribosomal protein S2-3 OS=Aegilops tauschii GN=F775_29507 PE=3 SV=1 - [M8BR59_AEGTA]	213	23.2624	4	3		2	2	4	3	2
	Sequence	Protein Group Accessions	Modifications	MH+ [Da]	CS (1)	CS (2)	Addition 7Hch (1)	Addition 7Hch (2)	Translocation alpha 7Hch (1)	Translocation alpha 7Hch (2)	Translocation beta 7Hch (1)	Translocation beta 7Hch (2)
	APYQEFTDILAKPTK	M8BR59		1721.91	High	High		High	High	High	High	High
	KVLQFAGIDDVFTSSR	M8BR59;I1H2Q1		1782.94	High	High		High	High	High	High	High
	VLQFAGIDDVFTSSR	M8BR59;I1H2Q1		1654.85	High	High				High	High
	IGQPHTVPCK	M8BR59;B9GEZ4;I1H2Q1	C9(Carbamidomethyl)	1136.59	High
	TYGFLTPDFWR	M8BR59		1402.68						High
W5HKE3	40S ribosomal protein S24 OS=Triticum aestivum PE=3 SV=1 - [W5HKE3_WHEAT]	120	13.8278	3	2		2	3		2	2
	Sequence	Protein Group Accessions	Modifications	MH+ [Da]	CS (1)	CS (2)	Addition 7Hch (1)	Addition 7Hch (2)	Translocation alpha 7Hch (1)	Translocation alpha 7Hch (2)	Translocation beta 7Hch (1)	Translocation beta 7Hch (2)
	VYEVKDPNCIFVFK	W5HKE3	C9(Carbamidomethyl)	1757.89	High			High	High		High	High
	SSGFGLIYDNLESAK	W5HKE3		1600.79	High	High		High	High		High	High
	KQFVLEVIHPGR	W5HKE3		1422.82	High	High			High
M8C829	40S ribosomal protein S3a OS=Aegilops tauschii GN=F775_26634 PE=3 SV=1 - [M8C829_AEGTA]	257	29.4026		3	3	2	3	3	2	3
	Sequence	Protein Group Accessions	Modifications	MH+ [Da]	CS (1)	CS (2)	Addition 7Hch (1)	Addition 7Hch (2)	Translocation alpha 7Hch (1)	Translocation alpha 7Hch (2)	Translocation beta 7Hch (1)	Translocation beta 7Hch (2)
	TCYAQASQIR	M8C829	C2(Carbamidomethyl)	1197.57		High	High	High	High	High	High	High
	ATSSIFPLQNVYVR	M8C829		1594.86		High	High	High	High	High	High	High
	APLLFTSR	M8C829		904.525		High	High		High	High		High
M7ZFF7	40S ribosomal protein S6 OS=Triticum urartu GN=TRIUR3_03809 PE=3 SV=1 - [M7ZFF7_TRIUA]	250	28.4387	6	4	5	4	7		4	3
	Sequence	Protein Group Accessions	Modifications	MH+ [Da]	CS (1)	CS (2)	Addition 7Hch (1)	Addition 7Hch (2)	Translocation alpha 7Hch (1)	Translocation alpha 7Hch (2)	Translocation beta 7Hch (1)	Translocation beta 7Hch (2)
	KGENDLPGLTDTEKPR	M7ZFF7		1769.9	High	High	High	High	High		High	High
	LNIANPTTGCQK	M7ZFF7	C10(Carbamidomethyl)	1316.66	High	High	High	High	High		High	High
	ISQEVVGDLLGEEFK	M7ZFF7		1662.86	High	High	High	High	High		High
	LVTPLTLQR	M7ZFF7		1040.65	High	High	High	High	High		High
	LFNLGKDDDVR	M7ZFF7		1291.66			High		High
	KVEIDDDQKLR	M7ZFF7		1358.72					High			High
	QGVLTSGR	M7ZFF7		817.451	High				High
	KVEIDDDQK	M7ZFF7		1089.54	High
N1QWC3	40S ribosomal protein S7 OS=Aegilops tauschii GN=F775_31196 PE=4 SV=1 - [N1QWC3_AEGTA]	189	21.9439		2			2
	Sequence	Protein Group Accessions	Modifications	MH+ [Da]	CS (1)	CS (2)	Addition 7Hch (1)	Addition 7Hch (2)	Translocation alpha 7Hch (1)	Translocation alpha 7Hch (2)	Translocation beta 7Hch (1)	Translocation beta 7Hch (2)
	AVVIHVPYR	N1QWC3		1053.62		High
	NNTEYKLETFSAVYR	N1QWC3		1834.89		High			High
	LCGKDVVFEYPVTETA	N1QWC3	C2(Carbamidomethyl)	1827.88					High
W5AQ04	40S ribosomal protein S8 OS=Triticum aestivum PE=3 SV=1 - [W5AQ04_WHEAT]	222	24.9985	7	7	6	6	7	7	7	6
	Sequence	Protein Group Accessions	Modifications	MH+ [Da]	CS (1)	CS (2)	Addition 7Hch (1)	Addition 7Hch (2)	Translocation alpha 7Hch (1)	Translocation alpha 7Hch (2)	Translocation beta 7Hch (1)	Translocation beta 7Hch (2)
	LLACISSRPGQCGR	W5AQ04	C4(Carbamidomethyl); C12(Carbamidomethyl)	1574.79	High	High	High	High	High	High	High	High
	TLDSHIEEQFSGGR	W5AQ04		1575.74	High	High	High	High	High	High	High	High
	NAIVQVDAAPFK	W5AQ04		1272.69	High	High	High	High	High	High	High	High
	LLDVVYNSSNNELVR	W5AQ04		1734.9	High	High	High	High	High	High	High	High
	LDTGNFSWGSEAVTR	W5AQ04		1639.77	High	High	High	High	High	High	High	High
	QWYLTHYGVEIGR	W5AQ04		1621.81	High	High			High	High	High
	ADGYILEGK	W5AQ04		965.493	High	High	High	High	High	High	High	High
M7YT19	40S ribosomal protein S9-2 OS=Triticum urartu GN=TRIUR3_16986 PE=3 SV=1 - [M7YT19_TRIUA]	195	22.4741	3	2	2	2	2	2	2
	Sequence	Protein Group Accessions	Modifications	MH+ [Da]	CS (1)	CS (2)	Addition 7Hch (1)	Addition 7Hch (2)	Translocation alpha 7Hch (1)	Translocation alpha 7Hch (2)	Translocation beta 7Hch (1)	Translocation beta 7Hch (2)
	LVGEYGLR	M7YT19		906.504	High	High	High	High		High	High
	IFEGAALLR	M7YT19		989.578	High	High	High	High	High	High	High
	HLLTLDEKNPR	M7YT19		1335.74					High
	RIFEGAALLR	M7YT19		1145.68	High
M8CFC4	40S ribosomal protein SA OS=Aegilops tauschii GN=F775_32135 PE=3 SV=1 - [M8CFC4_AEGTA]	308	33.2775	5	5	6	3	5	3	5	3
	Sequence	Protein Group Accessions	Modifications	MH+ [Da]	CS (1)	CS (2)	Addition 7Hch (1)	Addition 7Hch (2)	Translocation alpha 7Hch (1)	Translocation alpha 7Hch (2)	Translocation beta 7Hch (1)	Translocation beta 7Hch (2)
	FAQHTGANAIAGR	M8CFC4		1313.67	High	High	High	High	High	High	High	High
	YVDIGIPANNK	M8CFC4;I1GS61		1203.64	High	High	High	High	High	High	High	High
	SDGIYIINLGK	M8CFC4		1192.66	High	High	High		High		High
	NSIGCLYWLLAR	M8CFC4	C5(Carbamidomethyl)	1465.76	High	High	High	High	High	High	High
	LLILTDPR	I1GS61;M8CFC4		940.583	High	High	High		High		High	High
	NCDFQMER	M8CFC4;I1GS61	C2(Carbamidomethyl)	1099.43			High
I1GS61	40S ribosomal protein SA OS=Brachypodium distachyon GN=BRADI1G20880 PE=3 SV=1 - [I1GS61_BRADI]	304	32.7442	3	3	4	2	4	2	4	3
	Sequence	Protein Group Accessions	Modifications	MH+ [Da]	CS (1)	CS (2)	Addition 7Hch (1)	Addition 7Hch (2)	Translocation alpha 7Hch (1)	Translocation alpha 7Hch (2)	Translocation beta 7Hch (1)	Translocation beta 7Hch (2)
	FAQYTGANAIAGR	I1GS61		1339.67	High	High	High	High	High	High	High	High
	YVDIGIPANNK	M8CFC4;I1GS61		1203.64	High	High	High	High	High	High	High	High
	TDGIYIINLGK	I1GS61		1206.67					High		High
	LLILTDPR	I1GS61;M8CFC4		940.583	High	High	High		High		High	High
	NCDFQMER	M8CFC4;I1GS61	C2(Carbamidomethyl)	1099.43			High
B6TM00	60 ribosomal protein L14 OS=Zea mays PE=2 SV=1 - [B6TM00_MAIZE]	150	16.9115		2	2
	Sequence	Protein Group Accessions	Modifications	MH+ [Da]	CS (1)	CS (2)	Addition 7Hch (1)	Addition 7Hch (2)	Translocation alpha 7Hch (1)	Translocation alpha 7Hch (2)	Translocation beta 7Hch (1)	Translocation beta 7Hch (2)
	LVVIVDVVDQNR	B6TM00		1368.79		High	High
	ASLNDFDR	B6TM00		937.438		High
	AVILLQGR	B6TM00		869.557			High
R7VZK4	60S ribosomal protein L12 OS=Aegilops tauschii GN=F775_09101 PE=3 SV=1 - [R7VZK4_AEGTA]	165	17.6096			2		3	4		2
	Sequence	Protein Group Accessions	Modifications	MH+ [Da]	CS (1)	CS (2)	Addition 7Hch (1)	Addition 7Hch (2)	Translocation alpha 7Hch (1)	Translocation alpha 7Hch (2)	Translocation beta 7Hch (1)	Translocation beta 7Hch (2)
	VTGGEVGAASSLAPK	R7VZK4		1343.72			High		High	High		High
	HSGNISLDDVIEIAK	R7VZK4		1610.84					High	High
	VSVVPSAAALVIK	R7VZK4		1253.78						High
	IGPLGLSPK	R7VZK4		881.545			High		High	High		High
F2DVU2	60S ribosomal protein L13 OS=Hordeum vulgare var. distichum PE=2 SV=1 - [F2DVU2_HORVD]	208	24.1142		3				2		2
	Sequence	Protein Group Accessions	Modifications	MH+ [Da]	CS (1)	CS (2)	Addition 7Hch (1)	Addition 7Hch (2)	Translocation alpha 7Hch (1)	Translocation alpha 7Hch (2)	Translocation beta 7Hch (1)	Translocation beta 7Hch (2)
	KLAPTIGISVDHR	F2DVU2		1406.81		High				High		High
	SLEGMQSNIQR	F2DVU2		1262.61		High
	TWFNQPAR	F2DVU2		1019.5		High				High		High
P35267	60S ribosomal protein L17-2 OS=Hordeum vulgare PE=2 SV=1 - [RL172_HORVU]	172	19.6924	4	2			2	2	2
	Sequence	Protein Group Accessions	Modifications	MH+ [Da]	CS (1)	CS (2)	Addition 7Hch (1)	Addition 7Hch (2)	Translocation alpha 7Hch (1)	Translocation alpha 7Hch (2)	Translocation beta 7Hch (1)	Translocation beta 7Hch (2)
	SAQFVLDLLK	P35267		1133.66	High	High			High	High	High
	YLEDVLAHK	P35267		1087.58	High	High			High		High
	EADNVVAPR	P35267		970.496	High					High
	RYLEDVLAHK	P35267		1243.68	High
F2D1K5	60S ribosomal protein L18 OS=Hordeum vulgare var. distichum PE=2 SV=1 - [F2D1K5_HORVD]	188	21.2908	2				3	2
	Sequence	Protein Group Accessions	Modifications	MH+ [Da]	CS (1)	CS (2)	Addition 7Hch (1)	Addition 7Hch (2)	Translocation alpha 7Hch (1)	Translocation alpha 7Hch (2)	Translocation beta 7Hch (1)	Translocation beta 7Hch (2)
	APGVPHSHTKPYVR	F2D1K5;M0UFA3		1545.83	High				High	High
	IVNAGGECLTFDQLALR	M0UFA3;F2D1K5	C8(Carbamidomethyl)	1876.95	High				High	High
	APTGENTILLR	F2D1K5		1184.67					High
F4YWL8	60S ribosomal protein L21 OS=Triticum aestivum GN=RPL21 PE=2 SV=1 - [F4YWL8_WHEAT]	164	18.6721					3	2	2
	Sequence	Protein Group Accessions	Modifications	MH+ [Da]	CS (1)	CS (2)	Addition 7Hch (1)	Addition 7Hch (2)	Translocation alpha 7Hch (1)	Translocation alpha 7Hch (2)	Translocation beta 7Hch (1)	Translocation beta 7Hch (2)
	CNEEFLQR	F4YWL8	C1(Carbamidomethyl)	1095.49					High	High	High
	GYIPLTTYLR	F4YWL8;F2E2F1		1196.67					High	High
	AIGVEINK	F4YWL8;F2E2F1		843.493					High		High
B6TIA2	60S ribosomal protein L37a OS=Zea mays PE=2 SV=1 - [B6TIA2_MAIZE]	92	10.2504		2		2		2	3	2
	Sequence	Protein Group Accessions	Modifications	MH+ [Da]	CS (1)	CS (2)	Addition 7Hch (1)	Addition 7Hch (2)	Translocation alpha 7Hch (1)	Translocation alpha 7Hch (2)	Translocation beta 7Hch (1)	Translocation beta 7Hch (2)
	AGGAYTMNTASAVTVR	B6TIA2		1569.76		High		High		High	High	High
	KAVGIWGCK	B6TIA2	C8(Carbamidomethyl)	1018.55		High		High		High	High	High
	YFCEFCGK	B6TIA2	C3(Carbamidomethyl); C6(Carbamidomethyl)	1110.44							High
M0VF49	6-phosphogluconate dehydrogenase, decarboxylating OS=Hordeum vulgare var. distichum PE=3 SV=1 - [M0VF49_HORVD]	479	52.4947	7	5	4		3		4	3
	Sequence	Protein Group Accessions	Modifications	MH+ [Da]	CS (1)	CS (2)	Addition 7Hch (1)	Addition 7Hch (2)	Translocation alpha 7Hch (1)	Translocation alpha 7Hch (2)	Translocation beta 7Hch (1)	Translocation beta 7Hch (2)
	LPANLVQAQR	M0VF49		1109.64	High
	IFQGDYSSGETVDK	M0VF49		1545.7	High	High	High		High			High
	VSAQVPDSGPCVTYIGK	M0VF49	C11(Carbamidomethyl)	1777.87	High	High	High				High	High
	ICSYAQGMNIIK	M0VF49	C2(Carbamidomethyl)	1397.69	High	High
	GWGLNLGELAR	M0VF49		1185.64	High	High	High		High		High	High
	DRLPANLVQAQR	M0VF49		1380.77	High
	DYFGAHTYER	M0VF49		1258.55	High	High	High				High
	GFPISVYNR	M0VF49		1052.55					High
	TTSKVDETVQR	M0VF49		1263.65							High
C7ENF7	70 kDa heat shock protein OS=Triticum aestivum PE=2 SV=1 - [C7ENF7_WHEAT]	690	73.4959	3	5	4	5	2	3	4	3
	Sequence	Protein Group Accessions	Modifications	MH+ [Da]	CS (1)	CS (2)	Addition 7Hch (1)	Addition 7Hch (2)	Translocation alpha 7Hch (1)	Translocation alpha 7Hch (2)	Translocation beta 7Hch (1)	Translocation beta 7Hch (2)
	QFAAEEISAQVLR	C7ENF7;V4SVQ9;M4DBC6		1461.77	High	High	High	High	High	High	High	High
	IINEPTAASLAYGFEK	C7ENF7;V4SVQ9;A8W7B5;A0A022Q5D0		1723.89	High	High	High	High	High	High	High	High
	NQADSVVYQTEK	C7ENF7;M4DBC6;V4SVQ9		1381.66		High	High	High			High	High
	AKFEELCSDLIDR	C7ENF7;M4DBC6;A8W7B5	C7(Carbamidomethyl)	1595.78		High
	AVVTVPAYFNDSQR	C7ENF7;V4SVQ9;A8W7B5;A0A022Q5D0		1566.79			High	High			High
	IAGLEVLR	C7ENF7		870.54	High	High		High
	IPAVQETVR	C7ENF7		1012.58						High
R7WFL9	78 kDa glucose-regulated protein-like protein OS=Aegilops tauschii GN=F775_27511 PE=3 SV=1 - [R7WFL9_AEGTA]	565	60.7101	2				2
	Sequence	Protein Group Accessions	Modifications	MH+ [Da]	CS (1)	CS (2)	Addition 7Hch (1)	Addition 7Hch (2)	Translocation alpha 7Hch (1)	Translocation alpha 7Hch (2)	Translocation beta 7Hch (1)	Translocation beta 7Hch (2)
	NAVLTIPVAFSR	R7WFL9		1287.74	High
	LDLAVIPK	R7WFL9		868.551	High				High
	IINQCLSDAK	R7WFL9	C5(Carbamidomethyl)	1161.59					High
D2DN35	Actin (Fragment) OS=Phyllostachys edulis PE=2 SV=1 - [D2DN35_9POAL]	272	30.1831		2		2		2
	Sequence	Protein Group Accessions	Modifications	MH+ [Da]	CS (1)	CS (2)	Addition 7Hch (1)	Addition 7Hch (2)	Translocation alpha 7Hch (1)	Translocation alpha 7Hch (2)	Translocation beta 7Hch (1)	Translocation beta 7Hch (2)
	GYSLTTTAER	M8AMK8;D2DN35		1098.54		High		High		High
	VAPEEHPVLLTEAPLNPK	F2CRK3;A0A059A7W9;P20904;D2DN35		1954.06		High		High		High
P93636	Actin (Fragment) OS=Zea mays GN=Maz83 PE=3 SV=1 - [P93636_MAIZE]	336	37.1298	6	4	4	5	4	4	4	4
	Sequence	Protein Group Accessions	Modifications	MH+ [Da]	CS (1)	CS (2)	Addition 7Hch (1)	Addition 7Hch (2)	Translocation alpha 7Hch (1)	Translocation alpha 7Hch (2)	Translocation beta 7Hch (1)	Translocation beta 7Hch (2)
	DAYVGDEAQSKR	F2CRK3;A0A059A7W9;P93636		1338.63	High		High	High
	AGFAGDDAPR	F2CRK3;A0A059A7W9;M8AMK8;P20904;P93636		976.449	High	High	High	High	High	High	High	High
	GYSFTTTAER	F2CRK3;A0A059A7W9;P20904;P93636		1132.53	High	High		High	High	High	High	High
	VAPEEHPVVLTEAPLNPK	P93636		1940.05	High	High	High	High	High	High	High	High
	SYELPDGQVITIGAER	A0A059A7W9;P93636;Q9M5A0		1747.89	High	High	High	High	High	High	High	High
	DAYVGDEAQSK	F2CRK3;A0A059A7W9;P93636		1182.53	High
Q9M5A0	Actin 1 OS=Avena nuda PE=3 SV=1 - [Q9M5A0_AVENU]	377	41.7618		3	2					2
	Sequence	Protein Group Accessions	Modifications	MH+ [Da]	CS (1)	CS (2)	Addition 7Hch (1)	Addition 7Hch (2)	Translocation alpha 7Hch (1)	Translocation alpha 7Hch (2)	Translocation beta 7Hch (1)	Translocation beta 7Hch (2)
	VAPEDHPVLLTEAPLNPK	M8AMK8;Q9M5A0		1940.05		High						High
	SYELPDGQVITIGAER	A0A059A7W9;P93636;Q9M5A0		1747.89		High	High					High
	AEYDESGPSIVHR	A0A059A7W9;F2CRK3;Q9M5A0		1459.68		High	High
P20904	Actin OS=Volvox carteri PE=3 SV=1 - [ACT_VOLCA]	377	41.7319	3	3		3	3	3	2	2
	Sequence	Protein Group Accessions	Modifications	MH+ [Da]	CS (1)	CS (2)	Addition 7Hch (1)	Addition 7Hch (2)	Translocation alpha 7Hch (1)	Translocation alpha 7Hch (2)	Translocation beta 7Hch (1)	Translocation beta 7Hch (2)
	AGFAGDDAPR	F2CRK3;A0A059A7W9;M8AMK8;P20904;P93636		976.449	High	High		High	High	High	High	High
	GYSFTTTAER	F2CRK3;A0A059A7W9;P20904;P93636		1132.53	High	High		High	High	High	High	High
	VAPEEHPVLLTEAPLNPK	F2CRK3;A0A059A7W9;P20904;D2DN35		1954.06	High	High		High		High
	EITALAPSAMK	P20904	M10(Oxidation)	1147.6					High
M8AMK8	Actin-7 OS=Triticum urartu GN=TRIUR3_11102 PE=3 SV=1 - [M8AMK8_TRIUA]	376	41.5487	5	4	3	3	5	5	4	4
	Sequence	Protein Group Accessions	Modifications	MH+ [Da]	CS (1)	CS (2)	Addition 7Hch (1)	Addition 7Hch (2)	Translocation alpha 7Hch (1)	Translocation alpha 7Hch (2)	Translocation beta 7Hch (1)	Translocation beta 7Hch (2)
	DAYVGDEAQAK	M8AMK8		1166.53	High		High	High	High	High	High	High
	AGFAGDDAPR	F2CRK3;A0A059A7W9;M8AMK8;P20904;P93636		976.449	High	High	High	High	High	High	High	High
	GYSLTTTAER	M8AMK8;D2DN35		1098.54	High	High	High	High	High	High	High	High
	IWHHTFYNELR	F2CRK3;A0A059A7W9;M8AMK8		1515.75	High	High			High	High
	VAPEDHPVLLTEAPLNPK	M8AMK8;Q9M5A0		1940.05	High	High			High	High	High	High
Q9XGC6	Adenosine kinase (Fragment) OS=Zea mays PE=1 SV=1 - [Q9XGC6_MAIZE]	331	36.0093	3	3			2		2	3
	Sequence	Protein Group Accessions	Modifications	MH+ [Da]	CS (1)	CS (2)	Addition 7Hch (1)	Addition 7Hch (2)	Translocation alpha 7Hch (1)	Translocation alpha 7Hch (2)	Translocation beta 7Hch (1)	Translocation beta 7Hch (2)
	SLIANLSAANCYK	Q9XGC6	C11(Carbamidomethyl)	1424.72	High	High			High		High	High
	IAVITQGADPVVVAEDGK	Q9XGC6		1781.97	High	High			High		High	High
	ISQLPLASGK	Q9XGC6		1013.6	High	High						High
F2CZE7	Adenosylhomocysteinase OS=Hordeum vulgare var. distichum PE=2 SV=1 - [F2CZE7_HORVD]	485	53.224	9	6	7	6	8	6	8	6
	Sequence	Protein Group Accessions	Modifications	MH+ [Da]	CS (1)	CS (2)	Addition 7Hch (1)	Addition 7Hch (2)	Translocation alpha 7Hch (1)	Translocation alpha 7Hch (2)	Translocation beta 7Hch (1)	Translocation beta 7Hch (2)
	LVGVSEETTTGVKR	F2CZE7		1475.81	High		High		High	High		High
	SGKVPDPESTDNPEFK	F2CZE7		1746.82	High			High	High	High	High	High
	LVGVSEETTTGVK	F2CZE7		1319.71	High	High	High	High			High
	VPDPESTDNPEFK	F2CZE7		1474.67	High	High	High	High	High	High	High	High
	VAVVCGYGDVGK	F2CZE7	C5(Carbamidomethyl)	1223.61	High	High	High	High	High	High	High	High
	DSAAVFAWK	F2CZE7		994.499	High	High	High	High	High	High	High	High
	GETLEEYWWCTER	F2CZE7	C10(Carbamidomethyl)	1758.74	High	High	High		High	High	High
	WVFPETNTGIIVLAEGR	F2CZE7		1902.01	High				High		High
	SKFDNLYGCR	F2CZE7	C9(Carbamidomethyl)	1259.58	High	High	High	High	High		High	High
P10969	Agglutinin isolectin 3 (Fragment) OS=Triticum aestivum PE=1 SV=1 - [AGI3_WHEAT]	186	18.7424		2					2	2
	Sequence	Protein Group Accessions	Modifications	MH+ [Da]	CS (1)	CS (2)	Addition 7Hch (1)	Addition 7Hch (2)	Translocation alpha 7Hch (1)	Translocation alpha 7Hch (2)	Translocation beta 7Hch (1)	Translocation beta 7Hch (2)
	VCTNNYCCSK	P10969	C2(Carbamidomethyl); C7(Carbamidomethyl); C8(Carbamidomethyl)	1305.5		High					High	High
	GCQNGACWTSK	P10969	C2(Carbamidomethyl); C7(Carbamidomethyl)	1268.51		High					High	High
M7YGL9	Alanine aminotransferase 2 OS=Triticum urartu GN=TRIUR3_23427 PE=4 SV=1 - [M7YGL9_TRIUA]	519	57.1235	11	12	8	8	11	10	7	8
	Sequence	Protein Group Accessions	Modifications	MH+ [Da]	CS (1)	CS (2)	Addition 7Hch (1)	Addition 7Hch (2)	Translocation alpha 7Hch (1)	Translocation alpha 7Hch (2)	Translocation beta 7Hch (1)	Translocation beta 7Hch (2)
	ATGAYSHSQGIK	M7YGL9		1219.61	High	High	High	High	High	High	High	High
	ASDESYASYK	M7YGL9		1120.48	High	High	High	High	High	High	High	High
	DAIASGIASR	M7YGL9		960.512	High	High		High	High	High	High	High
	AANKAPDAFYALR	M7YGL9		1407.74	High				High	High
	AEKDGILASLAR	M7YGL9		1243.7	High	High	High	High	High	High	High	High
	TLFSADSISR	M7YGL9		1096.56	High	High	High	High	High	High	High	High
	EVLALCDHPDLLKK	M7YGL9	C6(Carbamidomethyl)	1650.88	High	High
	APDAFYALR	M7YGL9		1023.53	High	High			High	High		High
	AEGAMYLFPQICLPQK	M7YGL9	C12(Carbamidomethyl)	1865.94	High	High	High	High
	CTILPQEEKIPAIISR	M7YGL9	C1(Carbamidomethyl)	1868.03		High	High	High
	EVLALCDHPDLLK	M7YGL9	C6(Carbamidomethyl)	1522.79					High	High
	GGYMEITGFSAPVR	M7YGL9		1484.72					High	High
	LEGITCNK	M7YGL9	C6(Carbamidomethyl)	934.467	High	High			High		High	High
	QILALIPGR	M7YGL9		980.625	High	High	High	High	High	High	High	High
	GEIVIHAQR	M7YGL9		1022.58			High
	ALEIAFSK	M7YGL9		878.499		High
O65916	Alcohol dehydrogenase 1 (Fragment) OS=Hordeum vulgare subsp. spontaneum GN=adh1 PE=4 SV=1 - [O65916_HORVS]	262	28.1422	3	2	3		2	3	3	2
	Sequence	Protein Group Accessions	Modifications	MH+ [Da]	CS (1)	CS (2)	Addition 7Hch (1)	Addition 7Hch (2)	Translocation alpha 7Hch (1)	Translocation alpha 7Hch (2)	Translocation beta 7Hch (1)	Translocation beta 7Hch (2)
	KFGCTEFVNPK	O65916;A9U8F7	C4(Carbamidomethyl)	1326.65	High
	IIGVDLNASR	O65916		1057.6	High	High	High		High	High	High	High
	FITHSVPFSEINK	O65916;A5BMK8;Q39782;A9U8F7		1518.79	High	High	High		High	High	High	High
	SAESNMCDLLR	O65916;A9U8F7	C7(Carbamidomethyl)	1295.57						High	High
	GTFFGNFKPR	O65916;A9U8F7		1170.61			High
Q39782	Alcohol dehydrogenase 2a OS=Gossypium hirsutum PE=2 SV=1 - [Q39782_GOSHI]	379	41.0478					2	2	2	2
	Sequence	Protein Group Accessions	Modifications	MH+ [Da]	CS (1)	CS (2)	Addition 7Hch (1)	Addition 7Hch (2)	Translocation alpha 7Hch (1)	Translocation alpha 7Hch (2)	Translocation beta 7Hch (1)	Translocation beta 7Hch (2)
	FITHSVPFSEINK	O65916;A5BMK8;Q39782;A9U8F7		1518.79					High	High	High	High
	NFGVTEFVNPK	Q39782		1251.64					High	High	High	High
A9U8F7	Alcohol dehydrogenase ADH1 OS=Triticum monococcum subsp. aegilopoides PE=2 SV=1 - [A9U8F7_TRIMO]	379	40.9555	2		2	2		2	3	2
	Sequence	Protein Group Accessions	Modifications	MH+ [Da]	CS (1)	CS (2)	Addition 7Hch (1)	Addition 7Hch (2)	Translocation alpha 7Hch (1)	Translocation alpha 7Hch (2)	Translocation beta 7Hch (1)	Translocation beta 7Hch (2)
	KFGCTEFVNPK	O65916;A9U8F7	C4(Carbamidomethyl)	1326.65	High
	FITHSVPFSEINK	O65916;A5BMK8;Q39782;A9U8F7		1518.79	High		High	High		High	High	High
	IIGIDLNASR	A9U8F7		1071.62				High			High	High
	SAESNMCDLLR	O65916;A9U8F7	C7(Carbamidomethyl)	1295.57						High	High
	GTFFGNFKPR	O65916;A9U8F7		1170.61			High
M8ARG4	Alcohol dehydrogenase-like protein 2 OS=Aegilops tauschii GN=F775_07685 PE=3 SV=1 - [M8ARG4_AEGTA]	365	38.6329	2		3	2			3
	Sequence	Protein Group Accessions	Modifications	MH+ [Da]	CS (1)	CS (2)	Addition 7Hch (1)	Addition 7Hch (2)	Translocation alpha 7Hch (1)	Translocation alpha 7Hch (2)	Translocation beta 7Hch (1)	Translocation beta 7Hch (2)
	VICTSLCHTDITFWR	M8ARG4	C3(Carbamidomethyl); C7(Carbamidomethyl)	1908.91	High			High			High
	DGKPISLPSIEFLFGK	M8ARG4		1747.96	High		High
	FGVTDFVNPSK	M8ARG4		1210.61			High	High			High
	ILGHEAYGVVESVGER	M8ARG4;I1H8R9		1714.88			High				High
M8BSH9	Aldehyde dehydrogenase family 7 member A1 OS=Aegilops tauschii GN=F775_29072 PE=3 SV=1 - [M8BSH9_AEGTA]	509	54.3257	5	2	2	3	2	3	3
	Sequence	Protein Group Accessions	Modifications	MH+ [Da]	CS (1)	CS (2)	Addition 7Hch (1)	Addition 7Hch (2)	Translocation alpha 7Hch (1)	Translocation alpha 7Hch (2)	Translocation beta 7Hch (1)	Translocation beta 7Hch (2)
	VGQMVQQQVSAR	M8BSH9		1330.68	High	High	High	High	High	High	High
	SVLFAAVGTAGQR	M8BSH9		1276.7	High	High	High	High			High
	IPLVSFTGSTK	M8BSH9		1149.65	High			High	High	High
	QEHQFLAELGLAPR	M8BSH9		1608.85	High					High	High
	GTLLGPLHTTASK	M8BSH9		1295.73	High
Q7X9K7	Aldolase (Fragment) OS=Triticum aestivum PE=1 SV=1 - [Q7X9K7_WHEAT]	221	23.183		2			2		2
	Sequence	Protein Group Accessions	Modifications	MH+ [Da]	CS (1)	CS (2)	Addition 7Hch (1)	Addition 7Hch (2)	Translocation alpha 7Hch (1)	Translocation alpha 7Hch (2)	Translocation beta 7Hch (1)	Translocation beta 7Hch (2)
	LASIGLDNTEVNR	Q7X9K7		1401.74		High			High		High
	ASGGSYADELVSTAK	Q7X9K7		1455.7		High			High		High
C7C4X0	beta amylase inhibitor CM1 (Fragment) OS=Triticum aestivum GN=wtai-CM1 PE=2 SV=1 - [C7C4X0_WHEAT]	120	13.0872		2	3	4			2
	Sequence	Protein Group Accessions	Modifications	MH+ [Da]	CS (1)	CS (2)	Addition 7Hch (1)	Addition 7Hch (2)	Translocation alpha 7Hch (1)	Translocation alpha 7Hch (2)	Translocation beta 7Hch (1)	Translocation beta 7Hch (2)
	ELYDASQHCR	C7C4X0;P16851	C9(Carbamidomethyl)	1278.55		High	High	High			High
	RSDPNSSVLKDLPGCPR	C7C4X0	C15(Carbamidomethyl)	1897.95		High	High	High
	CCKELYDASQHCR	C7C4X0;P16851	C1(Carbamidomethyl); C2(Carbamidomethyl); C12(Carbamidomethyl)	1726.71				High
	RSDPNSSVLK	C7C4X0		1102.58			High	High			High
M8C7V8	beta-1,4-glucan-protein synthase (UDP-forming) OS=Aegilops tauschii GN=F775_30141 PE=4 SV=1 - [M8C7V8_AEGTA]	368	41.4418	5	5	5	5	4	5	4	5
	Sequence	Protein Group Accessions	Modifications	MH+ [Da]	CS (1)	CS (2)	Addition 7Hch (1)	Addition 7Hch (2)	Translocation alpha 7Hch (1)	Translocation alpha 7Hch (2)	Translocation beta 7Hch (1)	Translocation beta 7Hch (2)
	TGLPYLWHSK	M8C7V8		1201.64	High	High	High	High	High	High	High	High
	YVDAVLTIPK	M8C7V8		1118.65	High	High	High	High	High	High	High	High
	VPEGFDYELYNR	M8C7V8		1501.69	High	High	High	High	High	High	High	High
	YVFTIDDDCFVAK	M8C7V8	C9(Carbamidomethyl)	1592.73	High	High			High	High
	VIKVPEGFDYELYNR	M8C7V8		1841.95		High	High	High			High	High
	VICDHLSLGVK	M8C7V8	C3(Carbamidomethyl)	1240.67								High
	ASNPFVNLKK	M8C7V8		1117.63	High
	CYISLSEQVK	M8C7V8	C1(Carbamidomethyl)	1226.61				High		High
	CFGYMVSK	M8C7V8	C1(Carbamidomethyl)	991.438			High
B9VRI3	beta-amylase inhibitor CM16 subunit (Fragment) OS=Triticum macha PE=4 SV=1 - [B9VRI3_9POAL]	142	15.6405	3	3	4	4	4	3	4	4
	Sequence	Protein Group Accessions	Modifications	MH+ [Da]	CS (1)	CS (2)	Addition 7Hch (1)	Addition 7Hch (2)	Translocation alpha 7Hch (1)	Translocation alpha 7Hch (2)	Translocation beta 7Hch (1)	Translocation beta 7Hch (2)
	DYVEQQACR	B9VRI3	C8(Carbamidomethyl)	1168.5	High	High	High	High	High	High	High	High
	SRPDQSGLMELPGCPR	B9VRI3;M8B9L0	M9(Oxidation); C14(Carbamidomethyl)	1815.85	High	High	High	High	High	High
	QQCCGELANIPQQCR	B9VRI3	C3(Carbamidomethyl); C4(Carbamidomethyl); C14(Carbamidomethyl)	1861.81	High	High	High	High	High	High	High	High
	SRPDQSGLMELPGCPR	B9VRI3;M8B9L0	C14(Carbamidomethyl)	1799.85	High	High	High	High	High	High	High	High
	IETPGSPYLAK	B9VRI3		1175.63				High	High
	EVQMDFVR	B9VRI3		1023.49			High				High	High
M8B9L0	beta-amylase/trypsin inhibitor CM16 OS=Aegilops tauschii GN=F775_26654 PE=4 SV=1 - [M8B9L0_AEGTA]	143	15.9066	3	3	3	3	4	3	3	3
	Sequence	Protein Group Accessions	Modifications	MH+ [Da]	CS (1)	CS (2)	Addition 7Hch (1)	Addition 7Hch (2)	Translocation alpha 7Hch (1)	Translocation alpha 7Hch (2)	Translocation beta 7Hch (1)	Translocation beta 7Hch (2)
	NYVEEQACR	M8B9L0	C8(Carbamidomethyl)	1168.51	High	High	High	High	High	High	High	High
	SRPDQSGLMELPGCPR	B9VRI3;M8B9L0	M9(Oxidation); C14(Carbamidomethyl)	1815.85	High	High	High	High	High	High
	QECCEQLANIPQQCR	M8B9L0	C3(Carbamidomethyl); C4(Carbamidomethyl); C14(Carbamidomethyl)	1933.83	High	High	High	High	High	High	High	High
	SRPDQSGLMELPGCPR	B9VRI3;M8B9L0	C14(Carbamidomethyl)	1799.85	High	High	High	High	High	High	High	High
	IEMPGPPYLAK	M8B9L0		1215.64					High
P16851	beta-amylase/trypsin inhibitor CM2 OS=Triticum aestivum PE=1 SV=2 - [IAAC2_WHEAT]	145	15.4495		2	2	3		2		2
	Sequence	Protein Group Accessions	Modifications	MH+ [Da]	CS (1)	CS (2)	Addition 7Hch (1)	Addition 7Hch (2)	Translocation alpha 7Hch (1)	Translocation alpha 7Hch (2)	Translocation beta 7Hch (1)	Translocation beta 7Hch (2)
	ELYDASQHCR	C7C4X0;P16851	C9(Carbamidomethyl)	1278.55		High	High	High		High		High
	TSDPNSGVLKDLPGCPR	P16851	C15(Carbamidomethyl)	1812.89		High	High	High		High		High
	CCKELYDASQHCR	C7C4X0;P16851	C1(Carbamidomethyl); C2(Carbamidomethyl); C12(Carbamidomethyl)	1726.71				High
P17314	beta-amylase/trypsin inhibitor CM3 OS=Triticum aestivum PE=1 SV=1 - [IAAC3_WHEAT]	168	18.2091	5	5	6	7	7	6	6	5
	Sequence	Protein Group Accessions	Modifications	MH+ [Da]	CS (1)	CS (2)	Addition 7Hch (1)	Addition 7Hch (2)	Translocation alpha 7Hch (1)	Translocation alpha 7Hch (2)	Translocation beta 7Hch (1)	Translocation beta 7Hch (2)
	LLVAPGQCNLATIHNVR	P17314;W5EH57	C8(Carbamidomethyl)	1876.02	High	High	High	High	High	High	High	High
	DYVLQQTCGTFTPGSK	P17314;W5EH57	C8(Carbamidomethyl)	1801.84	High	High	High	High	High	High	High	High
	LYCCQELAEISQQCR	P17314	C3(Carbamidomethyl); C4(Carbamidomethyl); C14(Carbamidomethyl)	1957.86	High	High	High	High	High	High	High	High
	SGNVGESGLIDLPGCPR	P17314;W5EH57	C15(Carbamidomethyl)	1727.84	High	High	High	High	High	High	High	High
	YFIALPVPSQPVDPR	P17314;W5EH57		1698.92	High	High	High	High	High	High	High	High
	TNLLPHCR	P17314	C7(Carbamidomethyl)	1010.52			High	High	High	High	High
	EMQWDFVR	P17314		1110.5				High	High
M8CNM0	beta-amylase/trypsin inhibitor OS=Aegilops tauschii GN=F775_05688 PE=4 SV=1 - [M8CNM0_AEGTA]	153	16.5804	2		2
	Sequence	Protein Group Accessions	Modifications	MH+ [Da]	CS (1)	CS (2)	Addition 7Hch (1)	Addition 7Hch (2)	Translocation alpha 7Hch (1)	Translocation alpha 7Hch (2)	Translocation beta 7Hch (1)	Translocation beta 7Hch (2)
	AEEGHVVEGR	M8CNM0		1082.52	High		High
	ELAVVPDYCR	M8CNM0	C9(Carbamidomethyl)	1221.59	High		High
R9XV30	beta-gliadin OS=Triticum aestivum GN=gli-2 PE=4 SV=1 - [R9XV30_WHEAT]	286	32.8997	2	2	2	2	2	2	2	2
	Sequence	Protein Group Accessions	Modifications	MH+ [Da]	CS (1)	CS (2)	Addition 7Hch (1)	Addition 7Hch (2)	Translocation alpha 7Hch (1)	Translocation alpha 7Hch (2)	Translocation beta 7Hch (1)	Translocation beta 7Hch (2)
	DVVLQQHNIAHGR	R9XV30		1486.78	High	High	High	High	High	High	High	High
	CQQLWQIPEQSR	R9XV30	C1(Carbamidomethyl)	1572.75	High	High	High	High	High	High	High	High
Q6Y1F1	beta-tubulin (Fragment) OS=Trifolium repens PE=2 SV=1 - [Q6Y1F1_TRIRP]	384	42.2412	4	4	4	2	3	2	2
	Sequence	Protein Group Accessions	Modifications	MH+ [Da]	CS (1)	CS (2)	Addition 7Hch (1)	Addition 7Hch (2)	Translocation alpha 7Hch (1)	Translocation alpha 7Hch (2)	Translocation beta 7Hch (1)	Translocation beta 7Hch (2)
	SLDIERPTYTNLNR	Q6Y1F1;V4L749		1691.87	High	High	High	High			High
	TIQFVDWCPTGFK	Q6Y1F1;V4L749	C8(Carbamidomethyl)	1598.77	High	High	High
	AVFVDLEPTVIDEVR	Q6Y1F1;V4L749		1701.91	High	High	High	High	High	High	High
	LVSQVISSLTASLR	Q6Y1F1		1473.86	High	High			High	High
	TVGGGDDAFNTFFSETGAGK	Q6Y1F1;V4L749		1977.88			High
	DVNAAVATIK	Q6Y1F1;V4L749		1001.56					High
P33044	Antifungal protein R (Fragment) OS=Hordeum vulgare PE=1 SV=1 - [THHR_HORVU]	44	4.45028	2			2			2
	Sequence	Protein Group Accessions	Modifications	MH+ [Da]	CS (1)	CS (2)	Addition 7Hch (1)	Addition 7Hch (2)	Translocation alpha 7Hch (1)	Translocation alpha 7Hch (2)	Translocation beta 7Hch (1)	Translocation beta 7Hch (2)
	CSYTVWPGALPGGGVR	Q8S4P7;P33044	C1(Carbamidomethyl)	1676.82	High			High			High
	ATITVVNR	P33044		873.516	High			High			High
M8C9Y0	Argininosuccinate synthase, chloroplastic OS=Aegilops tauschii GN=F775_31966 PE=3 SV=1 - [M8C9Y0_AEGTA]	497	54.6589	3	3	3	2	4	2	2	2
	Sequence	Protein Group Accessions	Modifications	MH+ [Da]	CS (1)	CS (2)	Addition 7Hch (1)	Addition 7Hch (2)	Translocation alpha 7Hch (1)	Translocation alpha 7Hch (2)	Translocation beta 7Hch (1)	Translocation beta 7Hch (2)
	EVGADAVAHGCTGK	M8C9Y0	C11(Carbamidomethyl)	1371.63	High	High	High	High	High	High	High	High
	YAELVYAGR	M8C9Y0		1041.53	High	High	High	High	High	High	High	High
	FELTFYALNPELK	M8C9Y0		1584.83	High	High			High
	FVGEYIYPCLR	M8C9Y0	C9(Carbamidomethyl)	1416.7					High
	ASGASQLVVK	M8C9Y0		959.552			High
W1NVA1	Aspartate aminotransferase OS=Amborella trichopoda GN=AMTR_s00109p00068640 PE=3 SV=1 - [W1NVA1_AMBTC]	452	49.1243	4	3		2	3	3	3	2
	Sequence	Protein Group Accessions	Modifications	MH+ [Da]	CS (1)	CS (2)	Addition 7Hch (1)	Addition 7Hch (2)	Translocation alpha 7Hch (1)	Translocation alpha 7Hch (2)	Translocation beta 7Hch (1)	Translocation beta 7Hch (2)
	TEEGKPLVLNVVK	W1NVA1;I1HRT4		1425.83	High	High		High	High	High	High	High
	VKEYLPITGLADFNK	M0USC9;W1NVA1;W5CQ08;W5DBH3		1707.93	High	High		High	High	High	High	High
	EYLPITGLADFNK	M0USC9;W5DBH3;W1NVA1;W5CQ08;I1HRT4		1480.77	High	High			High	High	High
	NMGLYGER	M0USC9;W5CQ08;W5DBH3;I1HRT4;W1NVA1		939.434	High
I1HRT4	Aspartate aminotransferase OS=Brachypodium distachyon GN=BRADI2G50500 PE=3 SV=1 - [I1HRT4_BRADI]	464	50.2878	8	6	3	4	7	6	5	4
	Sequence	Protein Group Accessions	Modifications	MH+ [Da]	CS (1)	CS (2)	Addition 7Hch (1)	Addition 7Hch (2)	Translocation alpha 7Hch (1)	Translocation alpha 7Hch (2)	Translocation beta 7Hch (1)	Translocation beta 7Hch (2)
	QEYHIYMTSDGR	M0USC9;W5DBH3;W5CQ08;I1HRT4		1499.66	High				High	High
	TEEGKPLVLNVVK	W1NVA1;I1HRT4		1425.83	High	High		High	High	High	High	High
	TIYIPQPTWGNHPK	M0USC9;W5CQ08;W5DBH3;I1HRT4		1651.86	High	High			High
	LIFGADSPAIQENR	M0USC9;W5CQ08;W5DBH3;I1HRT4		1530.79	High	High	High	High	High	High	High	High
	VFTLAGLTAR	W5DBH3;W5CQ08;I1HRT4		1048.62	High	High	High	High	High	High	High	High
	EYLPITGLADFNK	M0USC9;W5DBH3;W1NVA1;W5CQ08;I1HRT4		1480.77	High	High			High	High	High
	VGGEFLAR	M0USC9;W5CQ08;W5DBH3;I1HRT4		848.462	High	High	High	High	High	High	High	High
	NMGLYGER	M0USC9;W5CQ08;W5DBH3;I1HRT4;W1NVA1		939.434	High
M0USC9	Aspartate aminotransferase OS=Hordeum vulgare var. distichum PE=3 SV=1 - [M0USC9_HORVD]	459	49.9566	11	8	4	6	10	9	8	6
	Sequence	Protein Group Accessions	Modifications	MH+ [Da]	CS (1)	CS (2)	Addition 7Hch (1)	Addition 7Hch (2)	Translocation alpha 7Hch (1)	Translocation alpha 7Hch (2)	Translocation beta 7Hch (1)	Translocation beta 7Hch (2)
	QEYHIYMTSDGR	M0USC9;W5DBH3;W5CQ08;I1HRT4		1499.66	High				High	High
	VATVQCLSGTGSLR	M0USC9;W5CQ08;W5DBH3	C6(Carbamidomethyl)	1448.75	High	High		High	High	High	High	High
	TEEGKPLVLNVVR	M0USC9		1453.84	High	High	High	High	High	High	High	High
	TVPHLADAIHAAVTK	M0USC9;W5DBH3;W5CQ08		1543.86	High				High	High	High
	TIYIPQPTWGNHPK	M0USC9;W5CQ08;W5DBH3;I1HRT4		1651.86	High	High			High
	LIFGADSPAIQENR	M0USC9;W5CQ08;W5DBH3;I1HRT4		1530.79	High	High	High	High	High	High	High	High
	VGALSIVCGSADIAVK	M0USC9;W5DBH3;W5CQ08	C8(Carbamidomethyl)	1559.85	High	High		High	High		High
	VKEYLPITGLADFNK	M0USC9;W1NVA1;W5CQ08;W5DBH3		1707.93	High	High	High	High	High	High	High	High
	EYLPITGLADFNK	M0USC9;W5DBH3;W1NVA1;W5CQ08;I1HRT4		1480.77	High	High			High	High	High
	RAEQMLIHNESR	M0USC9;W5CQ08		1483.74						High		High
	VGGEFLAR	M0USC9;W5CQ08;W5DBH3;I1HRT4		848.462	High	High	High	High	High	High	High	High
	NMGLYGER	M0USC9;W5CQ08;W5DBH3;I1HRT4;W1NVA1		939.434	High
W5CQ08	Aspartate aminotransferase OS=Triticum aestivum PE=3 SV=1 - [W5CQ08_WHEAT]	455	49.6136	11	9	4	6	10	9	9	6
	Sequence	Protein Group Accessions	Modifications	MH+ [Da]	CS (1)	CS (2)	Addition 7Hch (1)	Addition 7Hch (2)	Translocation alpha 7Hch (1)	Translocation alpha 7Hch (2)	Translocation beta 7Hch (1)	Translocation beta 7Hch (2)
	QEYHIYMTSDGR	M0USC9;W5DBH3;W5CQ08;I1HRT4		1499.66	High				High	High
	VATVQCLSGTGSLR	M0USC9;W5CQ08;W5DBH3	C6(Carbamidomethyl)	1448.75	High	High		High	High	High	High	High
	TVPHLADAIHAAVTK	M0USC9;W5DBH3;W5CQ08		1543.86	High				High	High	High
	TIYIPQPTWGNHPK	M0USC9;W5CQ08;W5DBH3;I1HRT4		1651.86	High	High			High
	LIFGADSPAIQENR	M0USC9;W5CQ08;W5DBH3;I1HRT4		1530.79	High	High	High	High	High	High	High	High
	VFTLAGLTAR	W5DBH3;W5CQ08;I1HRT4		1048.62	High	High	High	High	High	High	High	High
	VGALSIVCGSADIAVK	M0USC9;W5DBH3;W5CQ08	C8(Carbamidomethyl)	1559.85	High	High		High	High		High
	VKEYLPITGLADFNK	M0USC9;W1NVA1;W5CQ08;W5DBH3		1707.93	High	High	High	High	High	High	High	High
	EYLPITGLADFNK	M0USC9;W5DBH3;W1NVA1;W5CQ08;I1HRT4		1480.77	High	High			High	High	High
	RAEQMLIHNESR	M0USC9;W5CQ08		1483.74						High		High
	VGGEFLAR	M0USC9;W5CQ08;W5DBH3;I1HRT4		848.462	High	High	High	High	High	High	High	High
	IRETPGDWSHIIK	W5DBH3;W5CQ08		1551.83		High					High
	NMGLYGER	M0USC9;W5CQ08;W5DBH3;I1HRT4;W1NVA1		939.434	High
W5DBH3	Aspartate aminotransferase OS=Triticum aestivum PE=3 SV=1 - [W5DBH3_WHEAT]	359	39.6372	12	10	5	7	11	9	10	6
	Sequence	Protein Group Accessions	Modifications	MH+ [Da]	CS (1)	CS (2)	Addition 7Hch (1)	Addition 7Hch (2)	Translocation alpha 7Hch (1)	Translocation alpha 7Hch (2)	Translocation beta 7Hch (1)	Translocation beta 7Hch (2)
	RAEQMLIQNESR	W5DBH3		1474.74	High	High	High	High	High	High	High	High
	QEYHIYMTSDGR	M0USC9;W5DBH3;W5CQ08;I1HRT4		1499.66	High				High	High
	VATVQCLSGTGSLR	M0USC9;W5CQ08;W5DBH3	C6(Carbamidomethyl)	1448.75	High	High		High	High	High	High	High
	TVPHLADAIHAAVTK	M0USC9;W5DBH3;W5CQ08		1543.86	High				High	High	High
	TIYIPQPTWGNHPK	M0USC9;W5CQ08;W5DBH3;I1HRT4		1651.86	High	High			High
	LIFGADSPAIQENR	M0USC9;W5CQ08;W5DBH3;I1HRT4		1530.79	High	High	High	High	High	High	High	High
	VFTLAGLTAR	W5DBH3;W5CQ08;I1HRT4		1048.62	High	High	High	High	High	High	High	High
	VGALSIVCGSADIAVK	M0USC9;W5DBH3;W5CQ08	C8(Carbamidomethyl)	1559.85	High	High		High	High		High
	VKEYLPITGLADFNK	M0USC9;W1NVA1;W5CQ08;W5DBH3		1707.93	High	High	High	High	High	High	High	High
	EYLPITGLADFNK	M0USC9;W5DBH3;W1NVA1;W5CQ08;I1HRT4		1480.77	High	High			High	High	High
	VGGEFLAR	M0USC9;W5CQ08;W5DBH3;I1HRT4		848.462	High	High	High	High	High	High	High	High
	IRETPGDWSHIIK	W5DBH3;W5CQ08		1551.83		High					High
	NMGLYGER	M0USC9;W5CQ08;W5DBH3;I1HRT4;W1NVA1		939.434	High
W5G5A6	Aspartate aminotransferase OS=Triticum aestivum PE=3 SV=1 - [W5G5A6_WHEAT]	418	46.1734	3	3	2	2	3		2
	Sequence	Protein Group Accessions	Modifications	MH+ [Da]	CS (1)	CS (2)	Addition 7Hch (1)	Addition 7Hch (2)	Translocation alpha 7Hch (1)	Translocation alpha 7Hch (2)	Translocation beta 7Hch (1)	Translocation beta 7Hch (2)
	ISLAGLNLAK	W5G5A6		999.619	High	High			High		High
	IGAINVICSAPEVADR	W5G5A6	C8(Carbamidomethyl)	1684.87	High	High	High	High	High		High
	VATLQSLSGTGSLR	W5G5A6		1389.77		High
	TEELQPAVLNVVK	W5G5A6		1439.81			High
	LAAAFIQR	W5G5A6		889.525	High			High	High
M7YUQ6	Aspartic proteinase oryzasin-1 OS=Triticum urartu GN=TRIUR3_25426 PE=3 SV=1 - [M7YUQ6_TRIUA]	503	54.2074	7	8	7	7	6	5	7	6
	Sequence	Protein Group Accessions	Modifications	MH+ [Da]	CS (1)	CS (2)	Addition 7Hch (1)	Addition 7Hch (2)	Translocation alpha 7Hch (1)	Translocation alpha 7Hch (2)	Translocation beta 7Hch (1)	Translocation beta 7Hch (2)
	IGAPGVVSQECK	M7YUQ6	C11(Carbamidomethyl)	1244.63	High	High	High	High	High	High	High	High
	NQDFIEATR	M7YUQ6;W5GWT6;W5G8Q6		1093.53	High	High	High	High		High	High	High
	IPSPMGESSVDCGR	M7YUQ6	C12(Carbamidomethyl)	1491.66	High	High	High	High			High	High
	LASMPDIAFSIGGK	M7YUQ6		1406.74	High	High			High	High		High
	QFVLTPEQYILK	M7YUQ6;W5DA21		1478.82	High		High	High	High	High	High
	CFLSIACYFHASYK	M7YUQ6	C1(Carbamidomethyl); C7(Carbamidomethyl)	1766.8	High	High	High	High	High		High	High
	FDGIFGLGFK	M7YUQ6		1100.58		High	High	High	High	High	High	High
	IPSPMGESSVDCGR	M7YUQ6	M5(Oxidation); C12(Carbamidomethyl)	1507.65			High
	ILDLLLK	M7YUQ6		827.561	High	High	High	High	High		High
	AVVSQYGQR	M7YUQ6		1007.53		High
P12862	ATP synthase subunit beta, mitochondrial OS=Triticum aestivum GN=ATPA PE=3 SV=1 - [ATPAM_WHEAT]	509	55.2297	8	7	6	7	7	8	9	7
	Sequence	Protein Group Accessions	Modifications	MH+ [Da]	CS (1)	CS (2)	Addition 7Hch (1)	Addition 7Hch (2)	Translocation alpha 7Hch (1)	Translocation alpha 7Hch (2)	Translocation beta 7Hch (1)	Translocation beta 7Hch (2)
	VVSVGDGIAR	P12862		972.547	High	High	High	High	High	High	High	High
	TGSIVDVPAGK	P12862		1043.57	High	High	High	High	High	High	High	High
	AVDSLVPIGR	P12862		1026.59	High	High			High	High	High
	GIRPAINVGLSVSR	P12862		1438.85	High	High	High	High	High	High	High	High
	AILSTINPELQK	P12862		1326.76	High	High	High	High	High	High	High	High
	AAELTTLLESR	P12862		1203.66	High	High	High	High	High	High	High	High
	TAIAIDTILNQK	P12862		1300.75	High	High		High	High	High	High	High
	VVDALGVPIDGK	P12862		1182.67			High	High			High	High
	QPQYEPLPIEK	P12862		1341.7	High						High
	QMSLLLR	P12862		860.502						High
M0UCJ4	ATP synthase subunit alpha OS=Musa acuminata subsp. malaccensis PE=3 SV=1 - [M0UCJ4_MUSAM]	551	59.4696	3	2	4	3	2	3	3	2
	Sequence	Protein Group Accessions	Modifications	MH+ [Da]	CS (1)	CS (2)	Addition 7Hch (1)	Addition 7Hch (2)	Translocation alpha 7Hch (1)	Translocation alpha 7Hch (2)	Translocation beta 7Hch (1)	Translocation beta 7Hch (2)
	TIAMDGTEGLVR	M7Y940;Q41534;M0UCJ4		1262.64	High	High	High	High	High	High	High	High
	VGLTGLTVAEHFR	M7Y940;Q41534;M0UCJ4		1399.77	High	High	High	High	High	High	High	High
	TVLIMELINNVAK	M7Y940;Q41534;M0UCJ4		1457.84	High		High	High		High	High
	FTQADSEVSALLGR	M0UCJ4		1493.79			High
Q41534	ATP synthase subunit alpha OS=Triticum aestivum GN=atp2 PE=2 SV=1 - [Q41534_WHEAT]	553	59.2119	8	7	7	7	8	6	7	5
	Sequence	Protein Group Accessions	Modifications	MH+ [Da]	CS (1)	CS (2)	Addition 7Hch (1)	Addition 7Hch (2)	Translocation alpha 7Hch (1)	Translocation alpha 7Hch (2)	Translocation beta 7Hch (1)	Translocation beta 7Hch (2)
	TIAMDGTEGLVR	M7Y940;Q41534;M0UCJ4		1262.64	High	High	High	High	High	High	High	High
	VLNTGSPITVPVGR	M7Y940;Q41534		1409.81	High	High		High	High	High	High
	VGLTGLTVAEHFR	M7Y940;Q41534;M0UCJ4		1399.77	High	High	High	High	High	High	High	High
	VVDLLAPYQR	M7Y940;Q41534		1173.66	High	High	High		High		High	High
	FTQANSEVSALLGR	M7Y940;Q41534		1492.78	High	High	High	High	High	High	High	High
	LVLEVAQHLGENVVR	M7Y940;Q41534		1675.95	High	High	High	High	High	High	High	High
	TVLIMELINNVAK	M7Y940;Q41534;M0UCJ4		1457.84	High		High	High		High	High
	MLSPHVLGVDHYNTAR	Q41534		1809.91	High				High
	IINVIGEPIDHKGDIK	M7Y940;Q41534		1760.99		High	High	High	High
M7Y940	ATP synthase subunit alpha OS=Triticum urartu GN=TRIUR3_35126 PE=3 SV=1 - [M7Y940_TRIUA]	534	57.5989	8	8	8	8	8	7	7	5
	Sequence	Protein Group Accessions	Modifications	MH+ [Da]	CS (1)	CS (2)	Addition 7Hch (1)	Addition 7Hch (2)	Translocation alpha 7Hch (1)	Translocation alpha 7Hch (2)	Translocation beta 7Hch (1)	Translocation beta 7Hch (2)
	TIAMDGTEGLVR	M7Y940;Q41534;M0UCJ4		1262.64	High	High	High	High	High	High	High	High
	IGLFGGAGVGK	M7Y940		975.562	High	High	High	High	High	High
	VLNTGSPITVPVGR	M7Y940;Q41534		1409.81	High	High		High	High	High	High
	VGLTGLTVAEHFR	M7Y940;Q41534;M0UCJ4		1399.77	High	High	High	High	High	High	High	High
	VVDLLAPYQR	M7Y940;Q41534		1173.66	High	High	High		High		High	High
	FTQANSEVSALLGR	M7Y940;Q41534		1492.78	High	High	High	High	High	High	High	High
	LVLEVAQHLGENVVR	M7Y940;Q41534		1675.95	High	High	High	High	High	High	High	High
	TVLIMELINNVAK	M7Y940;Q41534;M0UCJ4		1457.84	High		High	High		High	High
	IINVIGEPIDHKGDIK	M7Y940;Q41534		1760.99		High	High	High	High
Q2A784	Avenin-like a1 OS=Triticum aestivum GN=AVNLA PE=2 SV=1 - [AVLA1_WHEAT]	168	18.4147	3	3	3	3	3	3	3	3
	Sequence	Protein Group Accessions	Modifications	MH+ [Da]	CS (1)	CS (2)	Addition 7Hch (1)	Addition 7Hch (2)	Translocation alpha 7Hch (1)	Translocation alpha 7Hch (2)	Translocation beta 7Hch (1)	Translocation beta 7Hch (2)
	QQCCQPLAQISEQAR	Q2A784;M7ZUH8;D2KFH1;M8BZV7	C3(Carbamidomethyl); C4(Carbamidomethyl)	1816.84	High	High	High	High	High	High	High	High
	CQAVCSVAQIIMR	Q2A784;M8BZB2	C1(Carbamidomethyl); C5(Carbamidomethyl)	1535.75	High	High	High	High	High	High	High	High
	MVLQTLPLMCR	Q2A784	C10(Carbamidomethyl)	1361.71	High	High	High	High	High	High	High	High
	CQAVCSVAQIIMR	Q2A784	C1(Carbamidomethyl); C5(Carbamidomethyl); M12(Oxidation)	1551.74		High	High			High		High
D2KFH1	Avenin-like a4 OS=Triticum aestivum PE=2 SV=1 - [AVLA4_WHEAT]	172	18.9029	2	2	2	2	2	2	2	2
	Sequence	Protein Group Accessions	Modifications	MH+ [Da]	CS (1)	CS (2)	Addition 7Hch (1)	Addition 7Hch (2)	Translocation alpha 7Hch (1)	Translocation alpha 7Hch (2)	Translocation beta 7Hch (1)	Translocation beta 7Hch (2)
	QQCCQPLAQISEQAR	Q2A784;M7ZUH8;D2KFH1;M8BZV7	C3(Carbamidomethyl); C4(Carbamidomethyl)	1816.84	High	High	High	High	High	High	High	High
	CQAVCSVAQVIMR	D2KFH1	C1(Carbamidomethyl); C5(Carbamidomethyl)	1521.73	High	High	High	High	High	High	High	High
A7XUP6	Avenin-like protein OS=Aegilops ventricosa PE=4 SV=1 - [A7XUP6_AEGVE]	281	31.9447	3	3	4	4	4	4	4	3
	Sequence	Protein Group Accessions	Modifications	MH+ [Da]	CS (1)	CS (2)	Addition 7Hch (1)	Addition 7Hch (2)	Translocation alpha 7Hch (1)	Translocation alpha 7Hch (2)	Translocation beta 7Hch (1)	Translocation beta 7Hch (2)
	CQAIHNVAEAIR	A7XUP6	C1(Carbamidomethyl)	1381.7	High	High	High	High	High	High	High	High
	QLSQIPEQFR	A7XUP6		1245.66	High	High	High	High	High	High	High	High
	QLLEQMKPCVAFLQQK	A7XUP6	C9(Carbamidomethyl)	1961.04	High	High	High	High	High	High	High	High
	MSLQALR	A7XUP6	M1(Oxidation)	834.45			High		High	High
	MSLQALR	A7XUP6		818.455			High	High		High	High
B8YM21	alpha purothionin OS=Triticum urartu PE=4 SV=1 - [B8YM21_TRIUA]	136	14.6338	4	5	4	4	3	4	3	3
	Sequence	Protein Group Accessions	Modifications	MH+ [Da]	CS (1)	CS (2)	Addition 7Hch (1)	Addition 7Hch (2)	Translocation alpha 7Hch (1)	Translocation alpha 7Hch (2)	Translocation beta 7Hch (1)	Translocation beta 7Hch (2)
	CKLTSGLSCPK	B8YM21	C1(Carbamidomethyl); C9(Carbamidomethyl)	1250.62	High	High	High	High	High	High	High	High
	LTSGLSCPKDFPK	B8YM21	C7(Carbamidomethyl)	1449.74	High	High	High	High	High	High		High
	CKLTSGLSCPKDFPK	B8YM21	C1(Carbamidomethyl); C9(Carbamidomethyl)	1737.86			High			High
	LTSGLSCPK	B8YM21	C7(Carbamidomethyl)	962.498	High	High	High	High	High	High	High	High
	STLGRDCYNLCR	B8YM21	C7(Carbamidomethyl); C11(Carbamidomethyl)	1514.68	High	High		High			High
	DCYNLCR	B8YM21	C2(Carbamidomethyl); C6(Carbamidomethyl)	1000.4		High
M8AQX5	alpha-amylase OS=Aegilops tauschii GN=F775_28031 PE=3 SV=1 - [M8AQX5_AEGTA]	538	59.9184	19	17	20	17	19	18	18	16
	Sequence	Protein Group Accessions	Modifications	MH+ [Da]	CS (1)	CS (2)	Addition 7Hch (1)	Addition 7Hch (2)	Translocation alpha 7Hch (1)	Translocation alpha 7Hch (2)	Translocation beta 7Hch (1)	Translocation beta 7Hch (2)
	HGDKILDEANK	M8B5G5;W5E4I6;M8AQX5;W5F0A0		1239.63	High	High	High	High	High	High	High	High
	DAGTYNDTPQR	M8AQX5		1237.54	High	High	High	High	High	High	High	High
	RHHASLNFTCAEMR	W5E4I6;M8AQX5	C10(Carbamidomethyl)	1729.8	High		High		High
	HHASLNFTCAEMR	M8AQX5;W5E4I6	C9(Carbamidomethyl)	1573.7	High	High	High	High	High	High	High	High
	EGLNMACENALPR	M8B5G5;M8AQX5;W5F0A0	M5(Oxidation); C7(Carbamidomethyl)	1490.67	High	High	High	High	High	High	High	High
	VYDWSAYK	M8AQX5		1031.48	High	High	High	High	High	High	High	High
	EGLNMACENALPR	M8B5G5;M8AQX5;W5F0A0	C7(Carbamidomethyl)	1474.68	High	High	High	High	High	High	High	High
	VFLGHTVQLAIK	M8AQX5		1325.79	High	High	High	High	High	High	High	High
	TRFFVDNGTYLTEQGR	M8B5G5;M8AQX5;W5F0A0;W5E4I6		1903.93	High	High	High	High	High	High	High	High
	YDPTAYNTILR	M8AQX5;W5E4I6;M8B5G5;W5F0A0		1326.67	High	High	High	High	High	High	High	High
	AAAAMVGHPEWEFPR	M8B5G5;M8AQX5		1668.79	High	High	High	High	High	High	High	High
	LSNQLVEGQNYVNFK	M8B5G5;M8AQX5;W5F0A0;W5E4I6		1752.89	High	High	High	High	High	High	High	High
	FFVDNGTYLTEQGR	M8B5G5;M8AQX5;W5F0A0;W5E4I6		1646.78	High	High	High	High	High	High	High	High
	QLFELVHEAGLK	M8AQX5		1383.76	High	High	High	High	High	High	High	High
	SAVQMYADYMASFR	M8AQX5		1639.73	High	High	High	High	High	High	High
	FFLAWYSNNLIK	M8B5G5;M8AQX5;W5F0A0;W5E4I6		1515.8	High	High	High	High	High	High	High	High
	SGPELTIEMILQAAQPK	M8B5G5;M8AQX5;W5F0A0;W5E4I6		1825.97	High	High	High	High	High	High	High	High
	SGPELTIEMILQAAQPK	M8B5G5;M8AQX5;W5F0A0;W5E4I6	M9(Oxidation)	1841.97			High
	ISGIHWWYK	M8B5G5;W5F0A0;M8AQX5;W5E4I6		1189.61	High	High	High	High	High	High	High	High
	LFGFTYLR	M8AQX5;W5E4I6;M8B5G5;W5F0A0		1016.56	High	High	High	High	High	High	High	High
	HHASLNFTCAEMR	M8AQX5;W5E4I6	C9(Carbamidomethyl); M12(Oxidation)	1589.69			High				High	High
	AAAAMVGHPEWEFPR	M8B5G5;M8AQX5	M5(Oxidation)	1684.79			High		High	High	High
	FEKGDELR	M8B5G5;M8AQX5		993.499			High			High	High
	YLQADFK	M8B5G5;M8AQX5		884.45	High		High		High
K4A2Q0	alpha-amylase OS=Setaria italica GN=Si033152m.g PE=3 SV=1 - [K4A2Q0_SETIT]	531	60.0528							2
	Sequence	Protein Group Accessions	Modifications	MH+ [Da]	CS (1)	CS (2)	Addition 7Hch (1)	Addition 7Hch (2)	Translocation alpha 7Hch (1)	Translocation alpha 7Hch (2)	Translocation beta 7Hch (1)	Translocation beta 7Hch (2)
	SAPEELVQQVLSAGWR	W5E4I6;K4A2Q0		1769.92							High
	NGPPEHKLYGFTYLR	K4A2Q0		1791.92							High
M8B5G5	alpha-amylase OS=Triticum urartu GN=TRIUR3_08670 PE=3 SV=1 - [M8B5G5_TRIUA]	525	58.7099	16	17	19	16	18	17	18	18
	Sequence	Protein Group Accessions	Modifications	MH+ [Da]	CS (1)	CS (2)	Addition 7Hch (1)	Addition 7Hch (2)	Translocation alpha 7Hch (1)	Translocation alpha 7Hch (2)	Translocation beta 7Hch (1)	Translocation beta 7Hch (2)
	HGDKILDEANK	M8B5G5;W5E4I6;M8AQX5;W5F0A0		1239.63	High	High	High	High	High	High	High	High
	EGLNMACENALPR	M8B5G5;M8AQX5;W5F0A0	M5(Oxidation); C7(Carbamidomethyl)	1490.67	High	High	High	High	High	High	High	High
	ILDEANKVFLGHR	M8B5G5;W5F0A0;W5E4I6		1511.83	High	High	High	High	High	High	High	High
	EGLNMACENALPR	M8B5G5;M8AQX5;W5F0A0	C7(Carbamidomethyl)	1474.68	High	High	High	High	High	High	High	High
	ASLNFTCAEMR	M8B5G5;W5F0A0	C7(Carbamidomethyl)	1299.58	High	High	High	High	High	High	High	High
	TRFFVDNGTYLTEQGR	M8B5G5;M8AQX5;W5F0A0;W5E4I6		1903.93	High	High	High	High	High	High	High	High
	YDPTAYNTILR	M8AQX5;W5E4I6;M8B5G5;W5F0A0		1326.67	High	High	High	High	High	High	High	High
	AAAAMVGHPEWEFPR	M8B5G5;M8AQX5		1668.79	High	High	High	High	High	High	High	High
	QLFQLVHEAGLK	M8B5G5		1382.78	High	High	High	High	High	High	High	High
	LSNQLVEGQNYVNFK	M8B5G5;M8AQX5;W5F0A0;W5E4I6		1752.89	High	High	High	High	High	High	High	High
	FFVDNGTYLTEQGR	M8B5G5;M8AQX5;W5F0A0;W5E4I6		1646.78	High	High	High	High	High	High	High	High
	SAVQMYTDYMASFR	M8B5G5		1669.73	High	High	High	High	High	High	High	High
	FFLAWYSNNLIK	M8B5G5;M8AQX5;W5F0A0;W5E4I6		1515.8	High	High	High	High	High	High	High	High
	SGPELTIEMILQAAQPK	M8B5G5;M8AQX5;W5F0A0;W5E4I6		1825.97	High	High	High	High	High	High	High	High
	HGDKILDEANKVFLGHR	M8B5G5;W5F0A0;W5E4I6		1949.04		High	High		High			High
	SGPELTIEMILQAAQPK	M8B5G5;M8AQX5;W5F0A0;W5E4I6	M9(Oxidation)	1841.97			High
	ISGIHWWYK	M8B5G5;W5F0A0;M8AQX5;W5E4I6		1189.61	High	High	High	High	High	High	High	High
	LFGFTYLR	M8AQX5;W5E4I6;M8B5G5;W5F0A0		1016.56	High	High	High	High	High	High	High	High
	ASLNFTCAEMR	M8B5G5;W5F0A0	C7(Carbamidomethyl); M10(Oxidation)	1315.57		High	High	High			High	High
	GDELREQLKR	M8B5G5		1243.68			High				High	High
	AAAAMVGHPEWEFPR	M8B5G5;M8AQX5	M5(Oxidation)	1684.79			High		High	High	High
	AYDWSAYK	M8B5G5		1003.45		High		High	High	High	High	High
	FEKGDELR	M8B5G5;M8AQX5		993.499			High			High	High
	YLQADFK	M8B5G5;M8AQX5		884.45	High		High		High
Q42835	alpha-D-glucan exohydrolase, isoenzyme ExoII OS=Hordeum vulgare PE=2 SV=1 - [Q42835_HORVU]	624	67.3792	3		3
	Sequence	Protein Group Accessions	Modifications	MH+ [Da]	CS (1)	CS (2)	Addition 7Hch (1)	Addition 7Hch (2)	Translocation alpha 7Hch (1)	Translocation alpha 7Hch (2)	Translocation beta 7Hch (1)	Translocation beta 7Hch (2)
	CYESYSEDPK	Q42835	C1(Carbamidomethyl)	1277.5	High
	ATIFPHNVGLGATR	Q42835		1453.79	High
	ATGIPYAFAPCIAVCR	Q42835	C11(Carbamidomethyl); C15(Carbamidomethyl)	1766.87	High		High
	GFVISDWQGIDR	Q42835		1392.69			High
	TAGTTILSAIK	Q42835		1075.64			High
J3RHG6	alpha-glucosidase 4 (Fragment) OS=Triticum aestivum GN=GLU4 PE=2 SV=1 - [J3RHG6_WHEAT]	501	56.5032	2	3	5	4	6	5	6	3
	Sequence	Protein Group Accessions	Modifications	MH+ [Da]	CS (1)	CS (2)	Addition 7Hch (1)	Addition 7Hch (2)	Translocation alpha 7Hch (1)	Translocation alpha 7Hch (2)	Translocation beta 7Hch (1)	Translocation beta 7Hch (2)
	VNQEGVDYYNR	W5B347;M0ZFG1;J3RHG6		1356.61	High	High	High	High	High	High	High	High
	IVGAFADYAEFCFK	W5B347;M0ZFG1;J3RHG6	C12(Carbamidomethyl)	1637.77	High	High					High	High
	VKNWFTFNEPR	W5B347;M0ZFG1;J3RHG6;M0SGG2		1437.73			High	High	High	High	High	High
	ANSDWLYIVPWGMNK	W5B347;M0ZFG1;J3RHG6		1793.87			High	High	High
	FGIAYVDFNTLK	J3RHG6		1387.72					High	High	High
	FGIAYVDFNTLKR	J3RHG6		1543.83		High			High	High	High
	NWFTFNEPR	M0ZFG1;J3RHG6;W5B347;M0SGG2		1210.56			High	High			High
	LPGFSTNESR	J3RHG6		1107.54					High	High
	DSALWFK	W5B347;M0ZFG1;J3RHG6		866.441			High
P09863	Bowman-Birk type proteinase inhibitor I-2B (Fragment) OS=Triticum aestivum PE=1 SV=1 - [IBB1_WHEAT]	56	6.21886								2
	Sequence	Protein Group Accessions	Modifications	MH+ [Da]	CS (1)	CS (2)	Addition 7Hch (1)	Addition 7Hch (2)	Translocation alpha 7Hch (1)	Translocation alpha 7Hch (2)	Translocation beta 7Hch (1)	Translocation beta 7Hch (2)
	CMDQVFECPSTCK	P09863	C1(Carbamidomethyl); C8(Carbamidomethyl); C12(Carbamidomethyl)	1661.64								High
	CCDQAVCTR	P09863	C1(Carbamidomethyl); C2(Carbamidomethyl); C7(Carbamidomethyl)	1169.45								High
W5B8D6	Caleosin OS=Triticum aestivum GN=Clo1-B PE=2 SV=1 - [W5B8D6_WHEAT]	300	34.1447	5	3	4	4	6	4	4	5
	Sequence	Protein Group Accessions	Modifications	MH+ [Da]	CS (1)	CS (2)	Addition 7Hch (1)	Addition 7Hch (2)	Translocation alpha 7Hch (1)	Translocation alpha 7Hch (2)	Translocation beta 7Hch (1)	Translocation beta 7Hch (2)
	TDGKGDAADGHVVR	W5B8D6		1397.68	High	High	High	High	High	High	High	High
	TDGHGDAGSKIEDLR	W5B8D6		1570.75	High		High	High	High	High	High	High
	GDLEEHVPKPYLAR	W5B8D6		1623.85	High	High	High	High	High		High	High
	FMPVNFENIFSK	W5B8D6;W5AQ78		1472.73	High	High	High	High	High	High	High	High
	LEWSILYVLAR	W5B8D6		1362.78					High
	GANRTDGHGDAGSKIEDLR	W5B8D6		1968.94						High
	DDEGYLSR	W5B8D6;W5AQ78		954.414	High				High			High
Q6DN25	Calmodulin cam-211 OS=Daucus carota PE=2 SV=1 - [Q6DN25_DAUCA]	149	16.836	2	2			2	2		2
	Sequence	Protein Group Accessions	Modifications	MH+ [Da]	CS (1)	CS (2)	Addition 7Hch (1)	Addition 7Hch (2)	Translocation alpha 7Hch (1)	Translocation alpha 7Hch (2)	Translocation beta 7Hch (1)	Translocation beta 7Hch (2)
	VFDKDQNGFISAAELR	Q6DN25		1809.91	High	High			High	High		High
	EAFSLFDKDGDGCITTK	Q6DN25;P04464	C13(Carbamidomethyl)	1903.88	High	High			High	High		High
P04464	Calmodulin OS=Triticum aestivum PE=1 SV=3 - [CALM_WHEAT]	149	16.8359						2
	Sequence	Protein Group Accessions	Modifications	MH+ [Da]	CS (1)	CS (2)	Addition 7Hch (1)	Addition 7Hch (2)	Translocation alpha 7Hch (1)	Translocation alpha 7Hch (2)	Translocation beta 7Hch (1)	Translocation beta 7Hch (2)
	EAFSLFDKDGDGCITTK	Q6DN25;P04464	C13(Carbamidomethyl)	1903.87						High
	VFDKDQDGFISAAELR	P04464		1810.89						High
M7ZHF0	Calnexin-like protein 1 OS=Triticum urartu GN=TRIUR3_21250 PE=3 SV=1 - [M7ZHF0_TRIUA]	529	59.173	3	4	2	2	2	2	3	2
	Sequence	Protein Group Accessions	Modifications	MH+ [Da]	CS (1)	CS (2)	Addition 7Hch (1)	Addition 7Hch (2)	Translocation alpha 7Hch (1)	Translocation alpha 7Hch (2)	Translocation beta 7Hch (1)	Translocation beta 7Hch (2)
	CEVAPGCGEWK	M7ZHF0	C1(Carbamidomethyl); C7(Carbamidomethyl)	1292.54	High	High	High	High	High		High	High
	SDGHEDYGLLVSEPARK	M7ZHF0		1872.91		High				High
	LQNGLECGGAYIK	M7ZHF0	C7(Carbamidomethyl)	1422.7		High
	ANFLSADDFEPALIPSK	M7ZHF0		1834.93					High
	LSHVYTAILKPDNEVR	M7ZHF0		1855						High
	TIPDPDDKKPEDWDER	M7ZHF0		1955.9	High						High
	YIRPQATGWNAK	M7ZHF0		1404.74	High	High		High				High
	IFDILYK	M7ZHF0		911.524			High				High
N1QSA4	Calreticulin OS=Aegilops tauschii GN=F775_07278 PE=3 SV=1 - [N1QSA4_AEGTA]	401	45.372	3	4					2	2
	Sequence	Protein Group Accessions	Modifications	MH+ [Da]	CS (1)	CS (2)	Addition 7Hch (1)	Addition 7Hch (2)	Translocation alpha 7Hch (1)	Translocation alpha 7Hch (2)	Translocation beta 7Hch (1)	Translocation beta 7Hch (2)
	FYAISAEYPEFSNK	N1QSA4		1665.78	High	High
	YIGIELWQVK	N1QSA4		1248.7	High	High					High	High
	SGTLFDNILITDDAALAK	N1QSA4		1877.99		High
	TLVLQFTVK	N1QSA4		1048.64	High						High	High
	FEDGWESR	N1QSA4		1025.43		High
M7ZIE1	Calreticulin OS=Triticum urartu GN=TRIUR3_08809 PE=3 SV=1 - [M7ZIE1_TRIUA]	462	52.4526	2
	Sequence	Protein Group Accessions	Modifications	MH+ [Da]	CS (1)	CS (2)	Addition 7Hch (1)	Addition 7Hch (2)	Translocation alpha 7Hch (1)	Translocation alpha 7Hch (2)	Translocation beta 7Hch (1)	Translocation beta 7Hch (2)
	HEQDLDCGGGYVK	M7ZIE1	C7(Carbamidomethyl)	1477.64	High
	TLVLQFSVK	M7ZIE1		1034.62	High
I1HPT3	Carbonic anhydrase OS=Brachypodium distachyon GN=BRADI2G44856 PE=3 SV=1 - [I1HPT3_BRADI]	202	22.1332	2	2
	Sequence	Protein Group Accessions	Modifications	MH+ [Da]	CS (1)	CS (2)	Addition 7Hch (1)	Addition 7Hch (2)	Translocation alpha 7Hch (1)	Translocation alpha 7Hch (2)	Translocation beta 7Hch (1)	Translocation beta 7Hch (2)
	LVGGHYDFVSGK	I1HPT3		1278.65	High	High
	DGADDSFHFVEDWVR	I1HPT3		1794.78	High
	YMVFACADSR	I1HPT3	C6(Carbamidomethyl)	1219.52		High
Q42267	Carrier protein (Fragment) OS=Arabidopsis thaliana PE=2 SV=1 - [Q42267_ARATH]	125	13.87	2	3	2	2	2		2
	Sequence	Protein Group Accessions	Modifications	MH+ [Da]	CS (1)	CS (2)	Addition 7Hch (1)	Addition 7Hch (2)	Translocation alpha 7Hch (1)	Translocation alpha 7Hch (2)	Translocation beta 7Hch (1)	Translocation beta 7Hch (2)
	TIKDEGFGSLWR	Q42267		1408.72	High	High	High	High	High		High
	YFPTQALNFAFK	Q42267		1446.74	High	High	High	High	High		High
	LXIQNQDEMIK	Q42267	X2(L)	1344.72		High
A9Z0Q0	Catalase OS=Panax ginseng GN=Cat1 PE=2 SV=1 - [A9Z0Q0_PANGI]	492	56.7313							2
	Sequence	Protein Group Accessions	Modifications	MH+ [Da]	CS (1)	CS (2)	Addition 7Hch (1)	Addition 7Hch (2)	Translocation alpha 7Hch (1)	Translocation alpha 7Hch (2)	Translocation beta 7Hch (1)	Translocation beta 7Hch (2)
	APGVQTPVIVR	M8A9J7;A9Z0Q0		1136.68							High
	IMDFFSHHPESLHMFTFLFDDLGVPQDYR	A9Z0Q0	M2(Oxidation)	3557.59							High
M8A9J7	Catalase OS=Triticum urartu GN=TRIUR3_21127 PE=3 SV=1 - [M8A9J7_TRIUA]	621	70.5892	5	2	2	3	5	3	3	3
	Sequence	Protein Group Accessions	Modifications	MH+ [Da]	CS (1)	CS (2)	Addition 7Hch (1)	Addition 7Hch (2)	Translocation alpha 7Hch (1)	Translocation alpha 7Hch (2)	Translocation beta 7Hch (1)	Translocation beta 7Hch (2)
	APGVQTPVIVR	M8A9J7;A9Z0Q0		1136.68	High	High	High	High	High	High	High	High
	WVDALTDAR	M8A9J7		1046.53	High			High	High	High	High
	GPILLEDYHLIEK	M8A9J7		1539.84	High	High	High	High	High	High	High	High
	DLTDAIAAGNYPEWK	M8A9J7		1663.8	High				High			High
	FSTVVHER	M8A9J7		974.505	High				High
M7ZLN1	Chaperonin CPN60-2, mitochondrial OS=Triticum urartu GN=TRIUR3_10290 PE=3 SV=1 - [M7ZLN1_TRIUA]	640	68.3977	4	5	4	4	4	4	3	3
	Sequence	Protein Group Accessions	Modifications	MH+ [Da]	CS (1)	CS (2)	Addition 7Hch (1)	Addition 7Hch (2)	Translocation alpha 7Hch (1)	Translocation alpha 7Hch (2)	Translocation beta 7Hch (1)	Translocation beta 7Hch (2)
	SAIEQSTSDYDKEK	M7ZLN1		1600.73	High	High	High	High	High	High		High
	LLEQENTDLGYDAAK	M7ZLN1		1679.81	High			High			High
	IGVQIIQNALK	M7ZLN1;D7TS57		1196.74	High	High	High	High	High	High	High	High
	AAVEEGIVPGGGVALLYASK	M7ZLN1;D7TS57		1901.03	High	High			High
	TVIIEQSFGAPK	M7ZLN1		1289.71		High	High	High			High	High
	GYISPYFITNQK	M7ZLN1;D7TS57		1430.73					High
	IGGASEAEVSEK	M7ZLN1;D7TS57		1176.57			High			High
	VTDALNATK	M7ZLN1;D7TS57		932.504						High
	GVEELADAVK	M7ZLN1		1030.54		High
M8BM62	Chitinase 2 OS=Aegilops tauschii GN=F775_31101 PE=3 SV=1 - [M8BM62_AEGTA]	289	31.745	2	2		2			3	2
	Sequence	Protein Group Accessions	Modifications	MH+ [Da]	CS (1)	CS (2)	Addition 7Hch (1)	Addition 7Hch (2)	Translocation alpha 7Hch (1)	Translocation alpha 7Hch (2)	Translocation beta 7Hch (1)	Translocation beta 7Hch (2)
	LINEYGLDGVDVDYER	M8BM62;F2DC79		1869.89	High						High
	EYLGAQSTGVR	M8BM62		1180.6	High	High		High			High	High
	VLASLQTGK	M8BM62;F2DC79		916.547		High		High			High	High
M0Y819	Citrate synthase OS=Hordeum vulgare var. distichum PE=3 SV=1 - [M0Y819_HORVD]	399	44.3499	2				3
	Sequence	Protein Group Accessions	Modifications	MH+ [Da]	CS (1)	CS (2)	Addition 7Hch (1)	Addition 7Hch (2)	Translocation alpha 7Hch (1)	Translocation alpha 7Hch (2)	Translocation beta 7Hch (1)	Translocation beta 7Hch (2)
	SIGIGSQLIWDR	M0Y819		1344.73	High				High
	LPQVASYVYR	M0Y819		1195.65	High				High
	YYTVLFGVSR	M0Y819		1204.64					High
W5FJF2	Citrate synthase OS=Triticum aestivum PE=3 SV=1 - [W5FJF2_WHEAT]	264	28.6517							2
	Sequence	Protein Group Accessions	Modifications	MH+ [Da]	CS (1)	CS (2)	Addition 7Hch (1)	Addition 7Hch (2)	Translocation alpha 7Hch (1)	Translocation alpha 7Hch (2)	Translocation beta 7Hch (1)	Translocation beta 7Hch (2)
	APAIAAAAYLR	W5FJF2		1087.63							High
	SSICYIDGDEGILR	W5FJF2	C4(Carbamidomethyl)	1597.76							High
M8A710	Clathrin heavy chain OS=Triticum urartu GN=TRIUR3_07318 PE=3 SV=1 - [M8A710_TRIUA]	1708	193.356	4		3		2		2
	Sequence	Protein Group Accessions	Modifications	MH+ [Da]	CS (1)	CS (2)	Addition 7Hch (1)	Addition 7Hch (2)	Translocation alpha 7Hch (1)	Translocation alpha 7Hch (2)	Translocation beta 7Hch (1)	Translocation beta 7Hch (2)
	SPEQVSAAVK	M8A710		1015.54	High		High		High
	SQALEAHAASFATFK	M8A710		1578.79	High
	YKEAAELAAESPQGLLR	M8A710		1845.97	High		High
	VDSELIFAYAK	M8A710		1255.66	High				High
	VANVEIYYK	M8A710		1098.58			High
	TANLANNQIINYR	M8A710		1504.79							High
	VPGNENPSTLICFASK	M8A710	C12(Carbamidomethyl)	1733.85							High
M8A5G4	Coatomer subunit alpha OS=Triticum urartu GN=TRIUR3_35164 PE=3 SV=1 - [M8A5G4_TRIUA]	915	101.359	2	2	2	2			2
	Sequence	Protein Group Accessions	Modifications	MH+ [Da]	CS (1)	CS (2)	Addition 7Hch (1)	Addition 7Hch (2)	Translocation alpha 7Hch (1)	Translocation alpha 7Hch (2)	Translocation beta 7Hch (1)	Translocation beta 7Hch (2)
	LVDRPQNYTLAPESSK	M8A5G4		1817.94	High		High
	AVAYLFSNAER	M8A5G4		1240.63		High		High
	LSDTFYQIR	M8A5G4		1142.58		High					High
	ALASEQDASAR	M8A5G4		1118.55			High	High			High
	ADLEGSDVAAK	M8A5G4		1075.53	High
Q8H0B8	Cold regulated protein OS=Triticum aestivum GN=Wcor18 PE=2 SV=1 - [Q8H0B8_WHEAT]	165	17.7329	4	5	3	6	5	4	5	5
	Sequence	Protein Group Accessions	Modifications	MH+ [Da]	CS (1)	CS (2)	Addition 7Hch (1)	Addition 7Hch (2)	Translocation alpha 7Hch (1)	Translocation alpha 7Hch (2)	Translocation beta 7Hch (1)	Translocation beta 7Hch (2)
	LVCPPVSAHEGR	Q8H0B8	C3(Carbamidomethyl)	1321.67	High	High	High	High	High	High	High	High
	SLAVVVQDVDADER	Q8H0B8		1515.76	High	High		High	High	High	High	High
	KDISPPLEWYGVPDGTR	Q8H0B8		1929.98	High	High	High	High	High		High	High
	LYALDDVLSLGNK	Q8H0B8		1420.77	High	High	High	High	High	High	High	High
	DISPPLEWYGVPDGTR	Q8H0B8		1801.88		High		High	High		High
	QYTLEGQGAKK	Q8H0B8		1222.64				High		High
	QYTLEGQGAK	Q8H0B8		1094.55								High
Q8LPA7	Cold shock protein-1 OS=Triticum aestivum GN=WCSP1 PE=2 SV=1 - [Q8LPA7_WHEAT]	229	21.3703			2			2
	Sequence	Protein Group Accessions	Modifications	MH+ [Da]	CS (1)	CS (2)	Addition 7Hch (1)	Addition 7Hch (2)	Translocation alpha 7Hch (1)	Translocation alpha 7Hch (2)	Translocation beta 7Hch (1)	Translocation beta 7Hch (2)
	GGGGGGGGCFSCGESGHFSR	Q8LPA7	C9(Carbamidomethyl); C12(Carbamidomethyl)	1886.73			High			High
	CGEEGHISR	Q8LPA7;F2CX17;F2D1Q3	C1(Carbamidomethyl)	1044.45			High			High
Q2VCA0	Cyclophilin (Fragment) OS=Triticum aestivum GN=CYP23-c PE=3 SV=1 - [Q2VCA0_WHEAT]	77	8.18628								2
	Sequence	Protein Group Accessions	Modifications	MH+ [Da]	CS (1)	CS (2)	Addition 7Hch (1)	Addition 7Hch (2)	Translocation alpha 7Hch (1)	Translocation alpha 7Hch (2)	Translocation beta 7Hch (1)	Translocation beta 7Hch (2)
	SNLSEVTHK	Q2VCA0		1014.52								High
	VYFDIEIDGKPAGR	Q2VCA0		1579.81								High
A0A023T4H1	Cysteine proteinase inhibitor OS=Secale cereale x Triticum aestivum GN=TrcC-7 PE=2 SV=1 - [A0A023T4H1_9POAL]	123	13.0028	3	4	2	2	4	4	4	3
	Sequence	Protein Group Accessions	Modifications	MH+ [Da]	CS (1)	CS (2)	Addition 7Hch (1)	Addition 7Hch (2)	Translocation alpha 7Hch (1)	Translocation alpha 7Hch (2)	Translocation beta 7Hch (1)	Translocation beta 7Hch (2)
	GEQQVVSGMNYR	A0A023T4H1;F2EC58;W5EU16		1367.64	High	High		High	High	High	High	High
	DAHIQELGGWAVEQHAR	A0A023T4H1		1916.93	High	High	High	High	High	High	High	High
	GEQQVVSGMNYR	A0A023T4H1;F2EC58;W5EU16	M9(Oxidation)	1383.63						High
	VGGWGPIPDVR	A0A023T4H1		1152.62	High	High	High		High	High	High	High
	QLTSFKPAAN	A0A023T4H1		1076.57		High			High	High	High
P84963	Defensin Tk-AMP-D1 OS=Triticum kiharae PE=1 SV=1 - [DEF1_TRIKH]	49	5.74043	2	2	2	2	2	2	2	2
	Sequence	Protein Group Accessions	Modifications	MH+ [Da]	CS (1)	CS (2)	Addition 7Hch (1)	Addition 7Hch (2)	Translocation alpha 7Hch (1)	Translocation alpha 7Hch (2)	Translocation beta 7Hch (1)	Translocation beta 7Hch (2)
	GACFSDTNCDSVCR	P84963	C3(Carbamidomethyl); C9(Carbamidomethyl); C13(Carbamidomethyl)	1648.61	High	High	High	High	High	High	High	High
	FKGACFSDTNCDSVCR	P84963	C5(Carbamidomethyl); C11(Carbamidomethyl); C15(Carbamidomethyl)	1923.77	High	High	High	High	High	High	High	High
P84971	Defensin Tk-AMP-D4 OS=Triticum kiharae PE=1 SV=1 - [DEF4_TRIKH]	45	4.98622		2	2				2	2
	Sequence	Protein Group Accessions	Modifications	MH+ [Da]	CS (1)	CS (2)	Addition 7Hch (1)	Addition 7Hch (2)	Translocation alpha 7Hch (1)	Translocation alpha 7Hch (2)	Translocation beta 7Hch (1)	Translocation beta 7Hch (2)
	FVGLCLSDR	P84971	C5(Carbamidomethyl)	1066.53		High	High				High	High
	NCASVCLTEYFTGGK	P84971	C2(Carbamidomethyl); C6(Carbamidomethyl)	1706.75		High	High				High	High
R7W8W0	Defensin-like protein 1 OS=Aegilops tauschii GN=F775_09800 PE=4 SV=1 - [R7W8W0_AEGTA]	80	8.61512			3	2
	Sequence	Protein Group Accessions	Modifications	MH+ [Da]	CS (1)	CS (2)	Addition 7Hch (1)	Addition 7Hch (2)	Translocation alpha 7Hch (1)	Translocation alpha 7Hch (2)	Translocation beta 7Hch (1)	Translocation beta 7Hch (2)
	SQHHSFACISDK	R7W8W0	C8(Carbamidomethyl)	1416.63			High	High
	TCLSEHGAK	R7W8W0;W5FAI9	C2(Carbamidomethyl)	1002.47			High
	WTAGYCK	R7W8W0;W5FAI9	C6(Carbamidomethyl)	885.393			High	High
M8BWE5	Defensin-like protein OS=Aegilops tauschii GN=F775_28886 PE=4 SV=1 - [M8BWE5_AEGTA]	74	8.08989						2
	Sequence	Protein Group Accessions	Modifications	MH+ [Da]	CS (1)	CS (2)	Addition 7Hch (1)	Addition 7Hch (2)	Translocation alpha 7Hch (1)	Translocation alpha 7Hch (2)	Translocation beta 7Hch (1)	Translocation beta 7Hch (2)
	DDNCASVCLTEGFPR	W5CTA6;M8BWE5	C4(Carbamidomethyl); C8(Carbamidomethyl)	1740.73						High
	GFACSCHKDC	M8BWE5	C4(Carbamidomethyl); C6(Carbamidomethyl); C10(Carbamidomethyl)	1241.45						High
Q84UH6	Dehydroascorbate reductase OS=Triticum aestivum GN=DHAR PE=2 SV=1 - [Q84UH6_WHEAT]	212	23.3431	6	5	4	3	5	5	3	4
	Sequence	Protein Group Accessions	Modifications	MH+ [Da]	CS (1)	CS (2)	Addition 7Hch (1)	Addition 7Hch (2)	Translocation alpha 7Hch (1)	Translocation alpha 7Hch (2)	Translocation beta 7Hch (1)	Translocation beta 7Hch (2)
	AAVGHPDTLGDCPFSQR	Q84UH6	C12(Carbamidomethyl)	1827.84	High	High	High	High	High	High	High	High
	LYHLQVALEHFK	Q84UH6		1497.82	High	High	High	High	High		High	High
	LIDVSNKPDWFLK	Q84UH6		1574.86	High		High		High
	WIADSDVITQVIEEK	Q84UH6		1745.9	High	High			High
	IFSTFVTFLK	Q84UH6		1202.68	High	High	High	High	High	High	High	High
	ALVDELQALEEHLK	Q84UH6		1607.86	High					High
	VLLTLEEK	Q84UH6		944.566		High				High		High
	ENLIAGWAPK	Q84UH6		1098.59						High
M7Z465	Dehydrogenase/reductase SDR family protein 7-like protein OS=Triticum urartu GN=TRIUR3_18446 PE=3 SV=1 - [M7Z465_TRIUA]	365	39.8328	2
	Sequence	Protein Group Accessions	Modifications	MH+ [Da]	CS (1)	CS (2)	Addition 7Hch (1)	Addition 7Hch (2)	Translocation alpha 7Hch (1)	Translocation alpha 7Hch (2)	Translocation beta 7Hch (1)	Translocation beta 7Hch (2)
	LAASAAATVAPEDVAGK	M7Z465		1541.81	High
	AAVLSFAETLR	M7Z465		1177.66	High
L7VFZ3	Delta gliadin 1 OS=Aegilops tauschii GN=F775_28751 PE=4 SV=1 - [L7VFZ3_AEGTA]	325	37.6799	4	3	3	3	3	2	3	5
	Sequence	Protein Group Accessions	Modifications	MH+ [Da]	CS (1)	CS (2)	Addition 7Hch (1)	Addition 7Hch (2)	Translocation alpha 7Hch (1)	Translocation alpha 7Hch (2)	Translocation beta 7Hch (1)	Translocation beta 7Hch (2)
	QLAHISEPSR	L7VFZ3		1137.6	High	High	High	High	High		High	High
	EFLLQQCNPEEK	L7VFZ3	C7(Carbamidomethyl)	1534.72	High	High	High	High	High	High	High	High
	LSLLQSVIPFLRPK	L7VFZ3		1611	High	High	High	High	High	High	High	High
	TSQQNSCQLKR	L7VFZ3	C7(Carbamidomethyl)	1349.66	High							High
	QQLNLCK	L7VFZ3	C6(Carbamidomethyl)	903.472								High
Q53UC8	Delta1-pyrroline-5-carboxylate synthetase OS=Triticum aestivum GN=WP5CS PE=2 SV=1 - [Q53UC8_WHEAT]	716	77.5345	2				2		3	2
	Sequence	Protein Group Accessions	Modifications	MH+ [Da]	CS (1)	CS (2)	Addition 7Hch (1)	Addition 7Hch (2)	Translocation alpha 7Hch (1)	Translocation alpha 7Hch (2)	Translocation beta 7Hch (1)	Translocation beta 7Hch (2)
	GPVGVEGLLTTR	Q53UC8		1198.68					High
	VIPIFNENDAISTR	Q53UC8		1588.83	High				High		High	High
	HLQNLSSEER	Q53UC8		1212.6	High						High
	VITNAIPDNVGEK	Q53UC8		1369.73							High
	LIGLITTR	Q53UC8		886.572								High
F2E8M3	Dihydrolipoyl dehydrogenase OS=Hordeum vulgare var. distichum PE=2 SV=1 - [F2E8M3_HORVD]	502	52.7695		2	5				3
	Sequence	Protein Group Accessions	Modifications	MH+ [Da]	CS (1)	CS (2)	Addition 7Hch (1)	Addition 7Hch (2)	Translocation alpha 7Hch (1)	Translocation alpha 7Hch (2)	Translocation beta 7Hch (1)	Translocation beta 7Hch (2)
	IVSSTGALALTEIPK	F2E8M3		1499.87		High	High				High
	GALGGTCLNVGCIPSK	F2E8M3	C7(Carbamidomethyl); C12(Carbamidomethyl)	1603.79			High
	TCHAHPTVSEALK	F2E8M3	C2(Carbamidomethyl)	1450.71		High	High
	ASGVAYQVGK	F2E8M3		979.522			High				High
	KIVSSTGALALTEIPK	F2E8M3		1627.96			High				High
M8A8Q5	Dihydrolipoyl dehydrogenase OS=Triticum urartu GN=TRIUR3_11383 PE=3 SV=1 - [M8A8Q5_TRIUA]	525	56.2274	3	3
	Sequence	Protein Group Accessions	Modifications	MH+ [Da]	CS (1)	CS (2)	Addition 7Hch (1)	Addition 7Hch (2)	Translocation alpha 7Hch (1)	Translocation alpha 7Hch (2)	Translocation beta 7Hch (1)	Translocation beta 7Hch (2)
	QAVADHANNLASK	M8A8Q5		1338.68	High	High
	ALAENEGDGIAK	M8A8Q5		1187.59	High	High
	NIIIATGSVPFVPK	M8A8Q5		1455.86	High	High
A4GFT4	Dimeric beta-amylase inhibitor (Fragment) OS=Aegilops speltoides PE=4 SV=1 - [A4GFT4_AEGSP]	124	13.3763	3	3	3	4	4	4	4	3
	Sequence	Protein Group Accessions	Modifications	MH+ [Da]	CS (1)	CS (2)	Addition 7Hch (1)	Addition 7Hch (2)	Translocation alpha 7Hch (1)	Translocation alpha 7Hch (2)	Translocation beta 7Hch (1)	Translocation beta 7Hch (2)
	LTAASITAVCR	C3VWC3;C3VWV4;A4GFT4;L7P0X6	C10(Carbamidomethyl)	1162.62	High	High	High	High	High	High	High	High
	LPIVVDASGDGAYVCK	C3VWC3;C3VWV4;A4GFT4	C15(Carbamidomethyl)	1663.84	High	High	High	High	High	High	High	High
	DCCQQLADISEWCR	C3VWC3;A4GFT4;C3VW67	C2(Carbamidomethyl); C3(Carbamidomethyl); C13(Carbamidomethyl)	1840.74	High	High	High	High	High	High	High	High
	LXCNGSQVPEAVLR	A4GFT4	X2(L); C3(Carbamidomethyl)	1555.83				High	High	High	High
L7P0X6	Dimeric beta-amylase inhibitor (Fragment) OS=Triticum aestivum GN=AAI PE=4 SV=1 - [L7P0X6_WHEAT]	129	13.7886	6	6	6	6	6	6	5	6
	Sequence	Protein Group Accessions	Modifications	MH+ [Da]	CS (1)	CS (2)	Addition 7Hch (1)	Addition 7Hch (2)	Translocation alpha 7Hch (1)	Translocation alpha 7Hch (2)	Translocation beta 7Hch (1)	Translocation beta 7Hch (2)
	EHGAQEGQAGTGAFPR	L7P0X6		1612.74	High	High	High	High	High	High	High	High
	LTAASITAVCR	C3VWC3;C3VWV4;A4GFT4;L7P0X6	C10(Carbamidomethyl)	1162.62	High	High	High	High	High	High	High	High
	LQCNGSQVPEAVLR	Q5UHH6;L7P0X6;C3VW67	C3(Carbamidomethyl)	1570.8	High	High	High	High	High	High	High	High
	DCCQQLAHISEWCR	L7P0X6	C2(Carbamidomethyl); C3(Carbamidomethyl); C13(Carbamidomethyl)	1862.77	High	High	High	High	High	High	High	High
	LPIVIDASGDGAYVCK	Q5UHH6;L7P0X6	C15(Carbamidomethyl)	1677.85	High	High	High	High	High	High	High	High
	CGALYSMLDSMYK	C3VWC3;C3VWV4;Q5UHH6;L7P0X6;C3VW67	C1(Carbamidomethyl)	1538.67	High	High	High	High	High	High		High
T1WGX3	Dimeric beta-amylase inhibitor OS=Douglasdeweya deweyi GN=AAI PE=4 SV=1 - [T1WGX3_9POAL]	138	14.7959		2		2
	Sequence	Protein Group Accessions	Modifications	MH+ [Da]	CS (1)	CS (2)	Addition 7Hch (1)	Addition 7Hch (2)	Translocation alpha 7Hch (1)	Translocation alpha 7Hch (2)	Translocation beta 7Hch (1)	Translocation beta 7Hch (2)
	LTAASVPAVCKVPIPNAR	T1WGX3	C10(Carbamidomethyl)	1864.05		High		High
	LTAASVPAVCK	T1WIK0;T1WGX3	C10(Carbamidomethyl)	1116.61		High		High
T1WIK0	Dimeric beta-amylase inhibitor OS=Douglasdeweya wangii GN=AAI PE=4 SV=1 - [T1WIK0_9POAL]	137	14.7159	2	2	2	2		2	2	2
	Sequence	Protein Group Accessions	Modifications	MH+ [Da]	CS (1)	CS (2)	Addition 7Hch (1)	Addition 7Hch (2)	Translocation alpha 7Hch (1)	Translocation alpha 7Hch (2)	Translocation beta 7Hch (1)	Translocation beta 7Hch (2)
	LTAASVPAVCK	T1WIK0;T1WGX3	C10(Carbamidomethyl)	1116.61	High	High	High	High		High	High	High
	DCCQQLADITNDWCR	T1WIK0;T1WH24	C2(Carbamidomethyl); C3(Carbamidomethyl); C14(Carbamidomethyl)	1954.78	High	High	High	High		High	High	High
C3VWV4	Dimeric beta-amylase inhibitor OS=Eremopyrum bonaepartis GN=AAI PE=4 SV=1 - [C3VWV4_9POAL]	141	15.1873	4	4	4	4	4	4	3	4
	Sequence	Protein Group Accessions	Modifications	MH+ [Da]	CS (1)	CS (2)	Addition 7Hch (1)	Addition 7Hch (2)	Translocation alpha 7Hch (1)	Translocation alpha 7Hch (2)	Translocation beta 7Hch (1)	Translocation beta 7Hch (2)
	LTAASITAVCR	C3VWC3;C3VWV4;A4GFT4;L7P0X6	C10(Carbamidomethyl)	1162.62	High	High	High	High	High	High	High	High
	LQCNGSEVPEAVLR	C3VWV4	C3(Carbamidomethyl)	1571.78	High	High	High	High	High	High	High	High
	LPIVVDASGDGAYVCK	C3VWC3;C3VWV4;A4GFT4	C15(Carbamidomethyl)	1663.84	High	High	High	High	High	High	High	High
	CGAIYSMLDSMYK	C3VWC3;C3VWV4;Q5UHH6;L7P0X6;C3VW67	C1(Carbamidomethyl)	1538.67	High	High	High	High	High	High		High
T1WH24	Dimeric beta-amylase inhibitor OS=Pseudoroegneria spicata GN=AAI PE=4 SV=1 - [T1WH24_PSEPI]	138	14.6498	3	4	3	4	4	4	3	2
	Sequence	Protein Group Accessions	Modifications	MH+ [Da]	CS (1)	CS (2)	Addition 7Hch (1)	Addition 7Hch (2)	Translocation alpha 7Hch (1)	Translocation alpha 7Hch (2)	Translocation beta 7Hch (1)	Translocation beta 7Hch (2)
	EGTEVFPGCR	T1WH24	C9(Carbamidomethyl)	1151.51	High	High	High	High	High	High	High	High
	LQCVGSQVPEAVLR	A4ZIU7;C4P5B7;T1WH24	C3(Carbamidomethyl)	1555.82	High	High	High	High	High	High
	DCCQQLADITNDWCR	T1WIK0;T1WH24	C2(Carbamidomethyl); C3(Carbamidomethyl); C14(Carbamidomethyl)	1954.78	High	High	High	High	High	High	High	High
	EGTEVFPGCRK	T1WH24	C9(Carbamidomethyl)	1279.61		High		High	High	High	High
C3VW67	Dimeric beta-amylase inhibitor OS=Triticum dicoccoides GN=AAI PE=4 SV=1 - [C3VW67_TRIDC]	141	15.2754	6	6	5	6	5	6	4	5
	Sequence	Protein Group Accessions	Modifications	MH+ [Da]	CS (1)	CS (2)	Addition 7Hch (1)	Addition 7Hch (2)	Translocation alpha 7Hch (1)	Translocation alpha 7Hch (2)	Translocation beta 7Hch (1)	Translocation beta 7Hch (2)
	LTAASITAVCK	Q5UHH6;C3VW67	C10(Carbamidomethyl)	1134.62	High	High	High	High	High	High	High	High
	VPALPGCRPVLK	Q5UHH6;C3VW67	C7(Carbamidomethyl)	1306.77	High	High	High	High	High	High	High	High
	LQCNGSQVPEAVLR	Q5UHH6;L7P0X6;C3VW67	C3(Carbamidomethyl)	1570.8	High	High	High	High	High	High	High	High
	LPIVIDASGGR	C3VW67		1097.63	High	High		High		High
	DCCQQLADISEWCR	C3VWC3;A4GFT4;C3VW67	C2(Carbamidomethyl); C3(Carbamidomethyl); C13(Carbamidomethyl)	1840.74	High	High	High	High	High	High	High	High
	CGALYSMLDSMYK	C3VWC3;C3VWV4;Q5UHH6;L7P0X6;C3VW67	C1(Carbamidomethyl)	1538.67	High	High	High	High	High	High		High
C3VWC3	Dimeric beta-amylase inhibitor OS=Triticum dicoccoides GN=AAI PE=4 SV=1 - [C3VWC3_TRIDC]	141	15.0942	6	6	6	6	6	6	5	6
	Sequence	Protein Group Accessions	Modifications	MH+ [Da]	CS (1)	CS (2)	Addition 7Hch (1)	Addition 7Hch (2)	Translocation alpha 7Hch (1)	Translocation alpha 7Hch (2)	Translocation beta 7Hch (1)	Translocation beta 7Hch (2)
	EHGVSEGQAGTGAFPSCR	C3VWC3	C17(Carbamidomethyl)	1846.81	High	High	High	High	High	High	High	High
	LTAASITAVCR	C3VWC3;C3VWV4;A4GFT4;L7P0X6	C10(Carbamidomethyl)	1162.62	High	High	High	High	High	High	High	High
	LQCNDSQVPEAVLR	C3VWC3		1571.78	High	High	High	High	High	High	High	High
	LQCNDSQVPEAVLR	C3VWC3	C3(Carbamidomethyl)	1628.81	High	High	High	High	High	High	High	High
	LPIVVDASGDGAYVCK	C3VWC3;C3VWV4;A4GFT4	C15(Carbamidomethyl)	1663.84	High	High	High	High	High	High	High	High
	DCCQQLADISEWCR	C3VWC3;A4GFT4;C3VW67	C2(Carbamidomethyl); C3(Carbamidomethyl); C13(Carbamidomethyl)	1840.74	High	High	High	High	High	High	High	High
	CGALYSMLDSMYK	C3VWC3;C3VWV4;Q5UHH6;L7P0X6;C3VW67	C1(Carbamidomethyl)	1538.67	High	High	High	High	High	High		High
Q1ALB1	Disproportionating enzyme (Fragment) OS=Aegilops tauschii GN=DPE PE=4 SV=1 - [Q1ALB1_AEGTA]	315	35.4069			2
	Sequence	Protein Group Accessions	Modifications	MH+ [Da]	CS (1)	CS (2)	Addition 7Hch (1)	Addition 7Hch (2)	Translocation alpha 7Hch (1)	Translocation alpha 7Hch (2)	Translocation beta 7Hch (1)	Translocation beta 7Hch (2)
	TGQLWNSPLYDWK	Q1ALB1		1607.78			High
	NAFFDALFK	Q1ALB1		1072.55			High
M7YCT4	Dolichyl-diphosphooligosaccharide--protein glycosyltransferase 48 kDa subunit OS=Triticum urartu GN=TRIUR3_15680 PE=4 SV=1 - [M7YCT4_TRIUA]	400	44.1573		2					2
	Sequence	Protein Group Accessions	Modifications	MH+ [Da]	CS (1)	CS (2)	Addition 7Hch (1)	Addition 7Hch (2)	Translocation alpha 7Hch (1)	Translocation alpha 7Hch (2)	Translocation beta 7Hch (1)	Translocation beta 7Hch (2)
	VLSASPSAYSANPEAK	M7YCT4		1591.8		High					High
	VPDVYGVFQFK	M7YCT4		1298.68		High
	AGNEQFVTETSK	M7YCT4		1310.61							High
M8AK97	Dolichyl-diphosphooligosaccharide--protein glycosyltransferase subunit 2 OS=Aegilops tauschii GN=F775_09441 PE=4 SV=1 - [M8AK97_AEGTA]	685	74.1094					2
	Sequence	Protein Group Accessions	Modifications	MH+ [Da]	CS (1)	CS (2)	Addition 7Hch (1)	Addition 7Hch (2)	Translocation alpha 7Hch (1)	Translocation alpha 7Hch (2)	Translocation beta 7Hch (1)	Translocation beta 7Hch (2)
	LAAHTLSSSSSPAK	M8AK97		1356.71					High
	IFVPLILSLPSK	M8AK97		1326.84					High
Q9LD94	Early-methionine-labelled polypeptide OS=Secale cereale GN=em-R1 PE=4 SV=1 - [Q9LD94_SECCE]	93	9.98879	5	4	6	6	6	7	4	6
	Sequence	Protein Group Accessions	Modifications	MH+ [Da]	CS (1)	CS (2)	Addition 7Hch (1)	Addition 7Hch (2)	Translocation alpha 7Hch (1)	Translocation alpha 7Hch (2)	Translocation beta 7Hch (1)	Translocation beta 7Hch (2)
	AREGETVVPGGTGGK	P04568;M7XKX9;Q9LD94		1414.73	High	High	High	High	High	High	High	High
	EGETVVPGGTGGK	P04568;M7XKX9;P42755;Q9LD94;Q05191;M8C3M4		1187.59	High	High	High	High	High	High	High	High
	EGIDIDESK	P04568;M7XKX9;Q05191;Q9LD94;N1QPE2		1005.47	High		High	High	High	High		High
	SLEAQENLAEGR	P04568;Q9LD94		1316.64	High	High	High	High	High	High	High	High
	EGIDIDESKFK	P04568;M7XKX9;Q05191;Q9LD94;N1QPE2		1280.64	High	High	High	High	High	High	High	High
	EQMGEEGYSEMGR	M7XKX9;Q9LD94;N1QPE2		1502.58			High	High		High		High
	REQMGEEGYSEMGR	M7XKX9;Q9LD94		1658.69					High	High
Q7X9D1	Elongation factor 1 beta (Fragment) OS=Pyrus pyrifolia PE=2 SV=1 - [Q7X9D1_PYRPY]	235	26.4777	6	5	5	5	8	5	6	5
	Sequence	Protein Group Accessions	Modifications	MH+ [Da]	CS (1)	CS (2)	Addition 7Hch (1)	Addition 7Hch (2)	Translocation alpha 7Hch (1)	Translocation alpha 7Hch (2)	Translocation beta 7Hch (1)	Translocation beta 7Hch (2)
	IVVIGHVDSGK	Q7X9D1		1123.65	High
	YYCTVIDAPGHR	M7ZWP2;Q7X9D1;T2DNZ4	C3(Carbamidomethyl)	1451.67	High	High	High	High	High	High	High	High
	YYCTVIDAPGHRDFIK	M7ZWP2;Q7X9D1;T2DNZ4	C3(Carbamidomethyl)	1954.95	High	High		High	High		High	High
	EHALLAFTLGVK	T1MSW5;M7ZWP2;Q7X9D1		1298.75	High	High	High	High	High	High	High	High
	GITIDIALWK	T1MSW5;M7ZWP2;Q7X9D1;T2DNZ4		1129.66	High				High	High
	LPLQDVYK	M7ZWP2;T1MSW5;T2DNZ4;Q7X9D1		975.551	High	High	High	High	High	High	High	High
	YEEIVKEVSSYLK	M7ZWP2;T1MSW5;Q7X9D1		1586.83					High	High
	STTTGHLIYK	T1MSW5;M7ZWP2;Q7X9D1;T2DNZ4		1120.6		High	High	High	High		High	High
	QMICCCNK	T1MSW5;M7ZWP2;Q7X9D1;T2DNZ4	C4(Carbamidomethyl); C5(Carbamidomethyl); C6(Carbamidomethyl)	1113.43			High		High		High
T2DNZ4	Elongation factor 1-beta OS=Phaseolus vulgaris PE=2 SV=1 - [T2DNZ4_PHAVU]	447	48.7313	6	5	5	6	8	4	6	6
	Sequence	Protein Group Accessions	Modifications	MH+ [Da]	CS (1)	CS (2)	Addition 7Hch (1)	Addition 7Hch (2)	Translocation alpha 7Hch (1)	Translocation alpha 7Hch (2)	Translocation beta 7Hch (1)	Translocation beta 7Hch (2)
	GGFVASNSKDDPAK	T2DNZ4		1392.67	High			High	High			High
	YYCTVIDAPGHR	M7ZWP2;Q7X9D1;T2DNZ4	C3(Carbamidomethyl)	1451.67	High	High	High	High	High	High	High	High
	IGGIGTVPVGR	T1MSW5;M7ZWP2;T2DNZ4		1025.61	High	High	High	High	High	High	High	High
	YYCTVIDAPGHRDFIK	M7ZWP2;Q7X9D1;T2DNZ4	C3(Carbamidomethyl)	1954.95	High	High		High	High		High	High
	GITIDIALWK	T1MSW5;M7ZWP2;Q7X9D1;T2DNZ4		1129.66	High				High	High
	LPLQDVYK	M7ZWP2;T1MSW5;T2DNZ4;Q7X9D1		975.551	High	High	High	High	High	High	High	High
	STTTGHLIYK	T1MSW5;M7ZWP2;Q7X9D1;T2DNZ4		1120.6		High	High	High	High		High	High
	QMICCCNK	T1MSW5;M7ZWP2;Q7X9D1;T2DNZ4	C4(Carbamidomethyl); C5(Carbamidomethyl); C6(Carbamidomethyl)	1113.43			High		High		High
M7ZWP2	Elongation factor 1-beta OS=Triticum urartu GN=TRIUR3_15966 PE=3 SV=1 - [M7ZWP2_TRIUA]	447	49.1098	10	8	8	9	12	9	9	9
	Sequence	Protein Group Accessions	Modifications	MH+ [Da]	CS (1)	CS (2)	Addition 7Hch (1)	Addition 7Hch (2)	Translocation alpha 7Hch (1)	Translocation alpha 7Hch (2)	Translocation beta 7Hch (1)	Translocation beta 7Hch (2)
	GFVASNSKDDPAK	M7ZWP2		1335.65	High	High	High	High	High	High	High	High
	YYCTVIDAPGHR	M7ZWP2;Q7X9D1;T2DNZ4	C3(Carbamidomethyl)	1451.67	High	High	High	High	High	High	High	High
	IGGIGTVPVGR	T1MSW5;M7ZWP2;T2DNZ4		1025.61	High	High	High	High	High	High	High	High
	THINIVVIGHVDSGK	M7ZWP2		1588.88	High	High	High	High	High	High	High	High
	YYCTVIDAPGHRDFIK	M7ZWP2;Q7X9D1;T2DNZ4	C3(Carbamidomethyl)	1954.95	High	High		High	High		High	High
	EHALLAFTLGVK	T1MSW5;M7ZWP2;Q7X9D1		1298.75	High	High	High	High	High	High	High	High
	GITIDIALWK	T1MSW5;M7ZWP2;Q7X9D1;T2DNZ4		1129.66	High				High	High
	LPLQDVYK	M7ZWP2;T1MSW5;T2DNZ4;Q7X9D1		975.551	High	High	High	High	High	High	High	High
	YEEIVKEVSSYLK	M7ZWP2;T1MSW5;Q7X9D1		1586.83					High	High
	STTTGHLIYK	T1MSW5;M7ZWP2;Q7X9D1;T2DNZ4		1120.6		High	High	High	High		High	High
	QTVAVGVIK	T1MSW5;M7ZWP2		914.567	High			High	High	High		High
	QMICCCNK	T1MSW5;M7ZWP2;Q7X9D1;T2DNZ4	C4(Carbamidomethyl); C5(Carbamidomethyl); C6(Carbamidomethyl)	1113.43			High		High		High
	RGFVASNSKDDPAK	M7ZWP2		1491.76	High
M8A775	Elongation factor 1-gamma 2 OS=Triticum urartu GN=TRIUR3_12204 PE=4 SV=1 - [M8A775_TRIUA]	413	46.7748	7	6	5	8	9	8	4	5
	Sequence	Protein Group Accessions	Modifications	MH+ [Da]	CS (1)	CS (2)	Addition 7Hch (1)	Addition 7Hch (2)	Translocation alpha 7Hch (1)	Translocation alpha 7Hch (2)	Translocation beta 7Hch (1)	Translocation beta 7Hch (2)
	VDLSDEAQK	M8A775		1004.49	High	High		High	High	High	High	High
	ALIAAEYCGVK	M8A775	C8(Carbamidomethyl)	1194.62	High	High		High	High	High	High
	TFTSEFPHVER	M8A775;W5HPZ2		1349.65	High	High	High	High	High	High	High	High
	YQEENTVSYVTLNK	M8A775		1687.82	High	High	High	High	High	High	High	High
	SKGDSLLWGGSLIEYAR	M8A775		1851.96	High		High	High	High	High
	VDLSDEAQKK	M8A775		1132.58	High	High	High	High	High	High		High
	SNFHDVAIK	M8A775		1030.53		High	High	High	High	High		High
	MLVIGSEAPFK	M8A775		1191.64	High			High	High	High
	QAEVVPPVQK	M8A775;W5HPZ2		1094.62					High
M8CR29	Elongation factor 2 OS=Aegilops tauschii GN=F775_28848 PE=4 SV=1 - [M8CR29_AEGTA]	843	93.7446	13	10	10	9	12	7	11	7
	Sequence	Protein Group Accessions	Modifications	MH+ [Da]	CS (1)	CS (2)	Addition 7Hch (1)	Addition 7Hch (2)	Translocation alpha 7Hch (1)	Translocation alpha 7Hch (2)	Translocation beta 7Hch (1)	Translocation beta 7Hch (2)
	IRPVLTVNK	M8CR29		1039.66	High	High	High	High	High		High
	RVIYASQLTAKPR	M8CR29		1502.88	High	High	High	High	High	High	High	High
	NATLTNEKEVDACPIR	M8CR29	C13(Carbamidomethyl)	1830.9	High	High	High	High	High	High	High	High
	VMQTWLPASR	M8CR29		1188.62	High		High	High	High
	RGFVQFCYEPIK	M8CR29	C7(Carbamidomethyl)	1543.78	High
	ILSEEFGWDKDLAK	M8CR29		1650.84	High	High	High	High	High	High	High	High
	NCDPDGPLMLYVSK	M8CR29	C2(Carbamidomethyl)	1608.74	High			High	High		High
	GFVQFCYEPIK	M8CR29	C6(Carbamidomethyl)	1387.67	High	High			High	High	High	High
	LWGENFFDPATKK	M8CR29		1552.78	High		High	High	High	High	High
	LWGENFFDPATK	M8CR29		1424.69	High		High		High	High
	AYLPVIESFGFSSTLR	M8CR29		1786.94	High	High	High	High	High		High	High
	NMSVIAHVDHGK	M8CR29		1307.65		High			High
	QIIATCMNDQK	M8CR29	C6(Carbamidomethyl)	1321.62		High					High
	GGGQVIPTAR	M8CR29		955.533	High	High	High		High		High	High
	NDEKDLMGK	M8CR29		1049.49	High
	FSVSPVVR	M8CR29		890.51		High		High		High	High	High
	QGTPLYNIK	M8CR29		1033.57			High
P42755	Em protein H5 OS=Triticum aestivum GN=EMH5 PE=2 SV=1 - [EM4_WHEAT]	93	10.0538	4	3	4	3	4	4	4	2
	Sequence	Protein Group Accessions	Modifications	MH+ [Da]	CS (1)	CS (2)	Addition 7Hch (1)	Addition 7Hch (2)	Translocation alpha 7Hch (1)	Translocation alpha 7Hch (2)	Translocation beta 7Hch (1)	Translocation beta 7Hch (2)
	KEQLGEEGYR	P42755;Q05191;M8C3M4		1208.59	High	High	High	High	High	High	High
	KGGLSTMEESGGER	P42755;M8C3M4		1437.66	High		High	High	High	High	High
	EGETVVPGGTGGK	P04568;M7XKX9;P42755;Q9LD94;Q05191;M8C3M4		1187.59	High	High	High	High	High	High	High	High
	SLEAQEHLADGR	P42755		1325.65	High	High	High		High	High	High	High
P04568	Em protein OS=Triticum aestivum GN=EM PE=2 SV=1 - [EM1_WHEAT]	93	9.9568	7	7	8	7	7	7	6	6
	Sequence	Protein Group Accessions	Modifications	MH+ [Da]	CS (1)	CS (2)	Addition 7Hch (1)	Addition 7Hch (2)	Translocation alpha 7Hch (1)	Translocation alpha 7Hch (2)	Translocation beta 7Hch (1)	Translocation beta 7Hch (2)
	GGLSTNDESGGDR	P04568		1264.54	High	High	High				High
	AREGETVVPGGTGGK	P04568;M7XKX9;Q9LD94		1414.73	High	High	High	High	High	High	High	High
	EGETVVPGGTGGK	P04568;M7XKX9;P42755;Q9LD94;Q05191;M8C3M4		1187.59	High	High	High	High	High	High	High	High
	EGIDIDESK	P04568;M7XKX9;Q05191;Q9LD94;N1QPE2		1005.47	High		High	High	High	High		High
	SLEAQENLAEGR	P04568;Q9LD94		1316.64	High	High	High	High	High	High	High	High
	EQMGEEGYSQMGR	P04568		1501.61	High	High	High	High	High	High
	EGIDIDESKFK	P04568;M7XKX9;Q05191;Q9LD94;N1QPE2		1280.64	High	High	High	High	High	High	High	High
	KGGLSTNDESGGDR	P04568		1392.64		High	High	High	High	High	High	High
P16347	Endogenous beta-amylase/subtilisin inhibitor OS=Triticum aestivum PE=1 SV=1 - [IAAS_WHEAT]	180	19.6208	6	8	8	9	8	7	9	7
	Sequence	Protein Group Accessions	Modifications	MH+ [Da]	CS (1)	CS (2)	Addition 7Hch (1)	Addition 7Hch (2)	Translocation alpha 7Hch (1)	Translocation alpha 7Hch (2)	Translocation beta 7Hch (1)	Translocation beta 7Hch (2)
	AHGGGLTMAPGHGR	P16347;W5BAX1		1318.64	High	High	High	High	High	High	High	High
	RCPLFVSQEADGQR	P16347;W5BAX1	C2(Carbamidomethyl)	1662.8	High	High	High	High	High	High	High	High
	CPLFVSQEADGQR	P16347;W5BAX1	C1(Carbamidomethyl)	1506.7	High	High	High	High	High	High	High	High
	ADANYYVLPANR	P16347		1366.67	High	High	High	High	High	High	High	High
	GGAWFLGATEPYHVVVFK	P16347;W5BAX1		1978.02	High	High	High	High	High	High	High	High
	RHVITGPVRDPSPSGR	P16347;W5BAX1		1730.94		High	High	High	High	High	High
	LMACGDSCQDLGVFR	P16347;W5BAX1	C4(Carbamidomethyl); C8(Carbamidomethyl)	1728.75		High	High	High			High
	YSGAEVHEYK	P16347;W5BAX1		1182.54	High	High	High	High	High		High	High
	HVITGPVRDPSPSGR	P16347;W5BAX1		1574.84				High	High	High	High
	IAPHGGAPSDK	P16347;W5BAX1		1049.54								High
M7ZMS4	Endoglucanase 11 OS=Triticum urartu GN=TRIUR3_11297 PE=4 SV=1 - [M7ZMS4_TRIUA]	377	41.2351							2
	Sequence	Protein Group Accessions	Modifications	MH+ [Da]	CS (1)	CS (2)	Addition 7Hch (1)	Addition 7Hch (2)	Translocation alpha 7Hch (1)	Translocation alpha 7Hch (2)	Translocation beta 7Hch (1)	Translocation beta 7Hch (2)
	SLLFFQGQR	W5BFR7;M7ZMS4		1095.59							High
	AFSCQNSRPVTHR	M7ZMS4	C4(Carbamidomethyl)	1559.75							High
M4Q9V0	Enolase OS=Triticum aestivum PE=2 SV=1 - [M4Q9V0_WHEAT]	446	48.0603	8	8	5	4	9	7	8	7
	Sequence	Protein Group Accessions	Modifications	MH+ [Da]	CS (1)	CS (2)	Addition 7Hch (1)	Addition 7Hch (2)	Translocation alpha 7Hch (1)	Translocation alpha 7Hch (2)	Translocation beta 7Hch (1)	Translocation beta 7Hch (2)
	HAGWGVMTSHR	F2CR08;M4Q9V0		1238.58	High	High			High	High	High	High
	SCNALLLK	F2CR08;M4Q9V0	C2(Carbamidomethyl)	918.508	High	High			High	High	High	High
	KIPLYQHIANLAGNK	F2CR08;M4Q9V0		1679.95	High	High	High		High	High	High	High
	GNPTVEVDVCCSDGTFAR	F2CR08;M4Q9V0	C10(Carbamidomethyl); C11(Carbamidomethyl)	1983.85	High	High	High	High	High		High	High
	VNQIGSVTESIEAVK	F2CR08;M4Q9V0		1573.84	High	High	High	High	High	High	High	High
	AVNNVNSIIAPALVGK	M4Q9V0		1579.92	High	High			High	High	High
	IEEELGDAAVYAGLK	M4Q9V0		1577.81	High	High	High	High	High	High	High	High
	AAVPSGASTGVYEALELR	F2CR08;M4Q9V0		1790.93	High	High	High	High	High	High	High	High
	DGGSDYLGK	F2CR08;M4Q9V0		911.41					High
R9W6A6	ER molecular chaperone OS=Triticum aestivum GN=BiP3 PE=2 SV=1 - [R9W6A6_WHEAT]	665	73.1408	13	13	12	12	14	10	12	10
	Sequence	Protein Group Accessions	Modifications	MH+ [Da]	CS (1)	CS (2)	Addition 7Hch (1)	Addition 7Hch (2)	Translocation alpha 7Hch (1)	Translocation alpha 7Hch (2)	Translocation beta 7Hch (1)	Translocation beta 7Hch (2)
	KFEDKEVQR	R9W6A6		1178.62	High	High	High	High		High	High	High
	NGHVEIIANDQGNR	R9W6A6		1536.75	High	High	High	High	High	High	High	High
	MKETAEAYLGK	R9W6A6		1240.63	High	High		High	High
	TQIHEIVLVGGSTR	R9W6A6		1509.84	High	High	High	High	High	High	High	High
	DAGVIAGLNVAR	R9W6A6		1155.65	High	High	High	High	High	High	High	High
	ARFEELNNDLFR	R9W6A6		1523.76	High	High	High	High	High	High	High	High
	IINEPTAAAIAYGLDKR	R9W6A6		1816	High	High	High	High	High	High	High
	ITPSWVGFTDGER	R9W6A6		1464.71	High	High	High	High	High		High	High
	INDAVVTVPAYFNDAQR	R9W6A6		1892.95	High	High	High	High	High	High	High	High
	IINEPTAAAIAYGLDK	M8AVT1;M7ZPC7;F2D884;F2DYT5;F2E4C2;A9RCV9;R9W6A6		1659.89	High	High	High	High	High	High	High	High
	VFSPEEISAMILGK	R9W6A6;B9I7J3		1520.8	High	High		High	High	High	High	High
	NQLETYVYNMK	R9W6A6		1402.67		High	High		High		High
	EAEEFAEEDKKVK	R9W6A6		1551.75			High		High	High
	LSQEEIDR	R9W6A6;B9I7J3		989.489	High	High	High	High	High		High	High
	EAEEFAEEDKK	R9W6A6		1324.59	High				High
M7YMB0	Eukaryotic translation initiation factor 3 subunit E OS=Triticum urartu GN=TRIUR3_31791 PE=3 SV=1 - [M7YMB0_TRIUA]	428	49.3571			2		2		2
	Sequence	Protein Group Accessions	Modifications	MH+ [Da]	CS (1)	CS (2)	Addition 7Hch (1)	Addition 7Hch (2)	Translocation alpha 7Hch (1)	Translocation alpha 7Hch (2)	Translocation beta 7Hch (1)	Translocation beta 7Hch (2)
	SVVDPGHAAAQQAAR	M7YMB0		1477.76			High				High
	GVYADEEILR	M7YMB0		1164.59			High		High		High
	LFIFETYCR	M7YMB0	C8(Carbamidomethyl)	1248.61					High
F2DXD4	Eukaryotic translation initiation factor 3 subunit G OS=Hordeum vulgare var. distichum PE=2 SV=1 - [F2DXD4_HORVD]	289	31.3118	2	2		2			2	2
	Sequence	Protein Group Accessions	Modifications	MH+ [Da]	CS (1)	CS (2)	Addition 7Hch (1)	Addition 7Hch (2)	Translocation alpha 7Hch (1)	Translocation alpha 7Hch (2)	Translocation beta 7Hch (1)	Translocation beta 7Hch (2)
	FGDAASGDDASAR	F2DXD4		1239.52	High	High		High			High	High
	VYVAVDQK	F2DXD4		921.507	High	High		High			High	High
C5YM65	Eukaryotic translation initiation factor 6 OS=Sorghum bicolor GN=Sb07g022630 PE=3 SV=1 - [C5YM65_SORBI]	245	26.4833			2
	Sequence	Protein Group Accessions	Modifications	MH+ [Da]	CS (1)	CS (2)	Addition 7Hch (1)	Addition 7Hch (2)	Translocation alpha 7Hch (1)	Translocation alpha 7Hch (2)	Translocation beta 7Hch (1)	Translocation beta 7Hch (2)
	NCLPDQVVVQR	C5YM65	C2(Carbamidomethyl)	1327.68			High
	IQFENNCEVGVFSK	C5YM65	C7(Carbamidomethyl)	1670.78			High
W8PUU6	Farinin protein OS=Brachypodium distachyon GN=FAR PE=4 SV=1 - [W8PUU6_BRADI]	280	31.8065	3	3	2	3	3	3	2	2
	Sequence	Protein Group Accessions	Modifications	MH+ [Da]	CS (1)	CS (2)	Addition 7Hch (1)	Addition 7Hch (2)	Translocation alpha 7Hch (1)	Translocation alpha 7Hch (2)	Translocation beta 7Hch (1)	Translocation beta 7Hch (2)
	GPQQQAQLK	W8PUU6		997.544	High	High		High	High	High
	CQAIHNVVESIR	M8CU50;W8PUU6	C1(Carbamidomethyl)	1425.72	High	High	High	High	High	High	High	High
	QLAQIPEQFR	M8CU50;W8PUU6		1229.66	High	High	High	High	High	High	High	High
Q06I75	Fasciclin-like protein FLA31 OS=Triticum aestivum PE=2 SV=1 - [Q06I75_WHEAT]	298	30.3249		3	2	2	2			2
	Sequence	Protein Group Accessions	Modifications	MH+ [Da]	CS (1)	CS (2)	Addition 7Hch (1)	Addition 7Hch (2)	Translocation alpha 7Hch (1)	Translocation alpha 7Hch (2)	Translocation beta 7Hch (1)	Translocation beta 7Hch (2)
	SPVTVLAVDNAAVAR	Q06I75		1482.83		High	High	High	High			High
	VLSLHVLLDYLGDAR	Q06I75		1683.94		High
	RLQPDALAR	Q06I75		1039.6		High	High	High	High			High
Q2WFK8	Fructose-bisphosphate aldolase OS=Codonopsis lanceolata PE=2 SV=1 - [Q2WFK8_9ASTR]	358	38.1367	3	2	3	3	4		4	3
	Sequence	Protein Group Accessions	Modifications	MH+ [Da]	CS (1)	CS (2)	Addition 7Hch (1)	Addition 7Hch (2)	Translocation alpha 7Hch (1)	Translocation alpha 7Hch (2)	Translocation beta 7Hch (1)	Translocation beta 7Hch (2)
	GILAADESTGTIGKR	M7ZAX1;C1J959;Q2WFK8		1488.8	High	High	High	High			High	High
	GILAADESTGTIGK	M7ZAX1;C1J959;Q2WFK8		1332.7	High	High	High	High	High		High	High
	ALQQSTLK	M7ZAX1;C1J959;Q2WFK8		888.516	High		High	High	High		High	High
	ENGVLPGIK	Q2WFK8		926.53					High		High
	ENGVLPGIKVDK	Q2WFK8		1268.72					High
C1J959	Fructose-bisphosphate aldolase OS=Triticum aestivum PE=3 SV=1 - [C1J959_WHEAT]	358	38.768	10	6	5	5	8	6	6	5
	Sequence	Protein Group Accessions	Modifications	MH+ [Da]	CS (1)	CS (2)	Addition 7Hch (1)	Addition 7Hch (2)	Translocation alpha 7Hch (1)	Translocation alpha 7Hch (2)	Translocation beta 7Hch (1)	Translocation beta 7Hch (2)
	CKANSEATLGTYK	M7ZAX1;C1J959	C1(Carbamidomethyl)	1442.69	High	High				High
	NAAYIGTPGK	M7ZAX1;C1J959		991.522	High				High	High
	ANSEATLGTYK	M7ZAX1;C1J959		1154.57	High				High	High
	GILAADESTGTIGKR	M7ZAX1;C1J959;Q2WFK8		1488.8	High	High	High	High			High	High
	GILAADESTGTIGK	M7ZAX1;C1J959;Q2WFK8		1332.7	High	High	High	High	High	High	High	High
	VAPEVIAEYTAR	C1J959		1318.7	High	High	High	High	High		High	High
	KPWNLSFSFGR	M7ZAX1;C1J959		1338.69	High	High	High	High	High	High	High	High
	CAYVTEIVLAACYK	C1J959	C1(Carbamidomethyl); C12(Carbamidomethyl)	1660.81	High						High
	AGNVLPGIK	C1J959		868.524					High	High
	AGNVLPGIKVDK	C1J959		1210.72	High	High			High
	ALQQSTLK	M7ZAX1;C1J959;Q2WFK8		888.516	High		High	High	High		High	High
M7ZAX1	Fructose-bisphosphate aldolase OS=Triticum urartu GN=TRIUR3_22960 PE=3 SV=1 - [M7ZAX1_TRIUA]	358	38.8831	11	7	8	7	8	7	7	7
	Sequence	Protein Group Accessions	Modifications	MH+ [Da]	CS (1)	CS (2)	Addition 7Hch (1)	Addition 7Hch (2)	Translocation alpha 7Hch (1)	Translocation alpha 7Hch (2)	Translocation beta 7Hch (1)	Translocation beta 7Hch (2)
	CKANSEATLGTYK	M7ZAX1;C1J959	C1(Carbamidomethyl)	1442.69	High	High				High
	NAAYIGTPGK	M7ZAX1;C1J959		991.522	High				High	High
	ANSEATLGTYK	M7ZAX1;C1J959		1154.57	High				High	High
	GILAADESTGTIGKR	M7ZAX1;C1J959;Q2WFK8		1488.8	High	High	High	High			High	High
	GILAADESTGTIGK	M7ZAX1;C1J959;Q2WFK8		1332.7	High	High	High	High	High	High	High	High
	KVAPEVIAEYTVR	M7ZAX1		1474.83	High	High	High	High		High	High	High
	VAPEVIAEYTVR	M7ZAX1		1346.73	High	High	High	High	High	High	High	High
	KPWNLSFSFGR	M7ZAX1;C1J959		1338.69	High	High	High	High	High	High	High	High
	CAYVTEMVLAACYK	M7ZAX1	C1(Carbamidomethyl); C12(Carbamidomethyl)	1678.76	High		High		High
	EGNVLPGIK	M7ZAX1		926.531	High	High	High	High	High		High	High
	ALQQSTLK	M7ZAX1;C1J959;Q2WFK8		888.516	High		High	High	High		High	High
D0ES83	Gamma gliadin OS=Triticum aestivum PE=4 SV=1 - [D0ES83_WHEAT]	258	28.9678	2	2	2	2	2	2	2	2
	Sequence	Protein Group Accessions	Modifications	MH+ [Da]	CS (1)	CS (2)	Addition 7Hch (1)	Addition 7Hch (2)	Translocation alpha 7Hch (1)	Translocation alpha 7Hch (2)	Translocation beta 7Hch (1)	Translocation beta 7Hch (2)
	SFIQPSLQQQLNPCK	D0ES83;R9XU99	C14(Carbamidomethyl)	1787.91	High	High	High	High	High	High	High	High
	APFASIVAGIGGQ	D0ES83		1187.64	High	High	High	High	High	High	High	High
R9XU99	Gamma-gliadin OS=Triticum aestivum PE=4 SV=1 - [R9XU99_WHEAT]	309	34.9626	2	2	2	2	2	2	2	2
	Sequence	Protein Group Accessions	Modifications	MH+ [Da]	CS (1)	CS (2)	Addition 7Hch (1)	Addition 7Hch (2)	Translocation alpha 7Hch (1)	Translocation alpha 7Hch (2)	Translocation beta 7Hch (1)	Translocation beta 7Hch (2)
	SFIQPSLQQQLNPCK	D0ES83;R9XU99	C14(Carbamidomethyl)	1787.91	High	High	High	High	High	High	High	High
	APFSSVVAGIGGQ	R9XU99		1189.62	High	High	High	High	High	High	High	High
M7ZUH8	Gamma-hordein-3 OS=Triticum urartu GN=TRIUR3_02355 PE=4 SV=1 - [M7ZUH8_TRIUA]	114	12.6559	2	2	2	2	2	2	2	2
	Sequence	Protein Group Accessions	Modifications	MH+ [Da]	CS (1)	CS (2)	Addition 7Hch (1)	Addition 7Hch (2)	Translocation alpha 7Hch (1)	Translocation alpha 7Hch (2)	Translocation beta 7Hch (1)	Translocation beta 7Hch (2)
	QQCCQPLAQISEQAR	Q2A784;M7ZUH8;D2KFH1;M8BZV7	C3(Carbamidomethyl); C4(Carbamidomethyl)	1816.84	High	High	High	High	High	High	High	High
	CQAVCSVSQIIMR	M7ZUH8	C1(Carbamidomethyl); C5(Carbamidomethyl)	1551.74	High	High	High	High	High	High	High	High
Q0Q5D4	Globulin 1 OS=Triticum aestivum PE=4 SV=1 - [Q0Q5D4_WHEAT]	226	24.542	6	6	6	6	7	5	6	6
	Sequence	Protein Group Accessions	Modifications	MH+ [Da]	CS (1)	CS (2)	Addition 7Hch (1)	Addition 7Hch (2)	Translocation alpha 7Hch (1)	Translocation alpha 7Hch (2)	Translocation beta 7Hch (1)	Translocation beta 7Hch (2)
	QQEQGCSGESTEPEQR	H9XH65;Q0Q5D4	C6(Carbamidomethyl)	1849.77	High	High	High	High	High	High	High	High
	QQGEGFSGEGAQQKPQAGR	H9XH65;Q0Q5D4;Q0Q5D9		1959.93	High	High	High	High	High	High	High	High
	GEVQEKPLLACR	Q0Q5D4	C11(Carbamidomethyl)	1399.74	High	High	High	High	High	High	High	High
	DYEQSMPPLGEGR	H9XH65;Q0Q5D4;Q0Q5D9	M6(Oxidation)	1494.65	High	High			High	High	High	High
	QILEQQLTGR	H9XH65;Q0Q5D4;Q0Q5D9		1185.66	High	High	High	High	High		High	High
	DYEQSMPPLGEGR	H9XH65;Q0Q5D4;Q0Q5D9		1478.66	High	High	High	High	High	High	High	High
	AGEGAVGVPLFHAQWGAR	Q0Q5D4		1822.93	High	High	High	High	High	High	High	High
	QLESVSR	H9XH65;Q0Q5D4		818.437					High
Q0Q5D9	Globulin 1 OS=Triticum aestivum PE=4 SV=1 - [Q0Q5D9_WHEAT]	225	24.535	5	5	5	6	5	4	5	5
	Sequence	Protein Group Accessions	Modifications	MH+ [Da]	CS (1)	CS (2)	Addition 7Hch (1)	Addition 7Hch (2)	Translocation alpha 7Hch (1)	Translocation alpha 7Hch (2)	Translocation beta 7Hch (1)	Translocation beta 7Hch (2)
	QQGEGFSGEGAQQKPQAGR	H9XH65;Q0Q5D4;Q0Q5D9		1959.93	High	High	High	High	High	High	High	High
	CCQQLESVSR	Q0Q5D9	C1(Carbamidomethyl); C2(Carbamidomethyl)	1266.56	High	High	High	High	High	High	High	High
	DYEQSMPPLGEGR	H9XH65;Q0Q5D4;Q0Q5D9	M6(Oxidation)	1494.65	High	High			High	High	High	High
	QILEQQLTGR	H9XH65;Q0Q5D4;Q0Q5D9		1185.66	High	High	High	High	High		High	High
	DYEQSMPPLGEGR	H9XH65;Q0Q5D4;Q0Q5D9		1478.66	High	High	High	High	High	High	High	High
	AGEGAFGVPLFQAQSDAR	Q0Q5D9		1820.89	High	High	High	High	High	High	High	High
	GCSGESTAEQR	Q0Q5D9	C2(Carbamidomethyl)	1181.49				High
B7U6L3	Globulin 3C (Fragment) OS=Triticum aestivum GN=glo-3C PE=4 SV=1 - [B7U6L3_WHEAT]	343	38.4055	10	9	11	11	11	11	9	11
	Sequence	Protein Group Accessions	Modifications	MH+ [Da]	CS (1)	CS (2)	Addition 7Hch (1)	Addition 7Hch (2)	Translocation alpha 7Hch (1)	Translocation alpha 7Hch (2)	Translocation beta 7Hch (1)	Translocation beta 7Hch (2)
	HGEGEREEEEGRGR	W5EAP7;W5ECA4;B7U6L3		1626.73	High		High	High	High	High		High
	RGGHSLQQCVQR	B7U6L3;W5EST8;W5ECA4	C9(Carbamidomethyl)	1425.71	High	High	High	High	High	High	High	High
	GGHSLQQCVQR	B7U6L3;W5EST8;W5ECA4	C8(Carbamidomethyl)	1269.61	High	High	High	High	High	High	High	High
	AALKTSDEQLGR	B7U6L3		1288.68	High	High	High	High	High	High	High	High
	VAIMEVNPR	I6QQ39;W5EAP7;W5ECA4;B7U6L3;W5EST8	M4(Oxidation)	1044.55	High	High	High	High	High	High	High	High
	ILHTISVPGR	B7U6L3		1092.65	High	High	High	High	High	High	High	High
	VAIMEVNPR	I6QQ39;W5EAP7;W5ECA4;B7U6L3;W5EST8		1028.55	High	High	High	High	High	High	High	High
	QASEGGQGHHWPLPPFR	B7U6L3;W5EAP7		1900.92	High	High	High	High	High	High	High	High
	FQYFSAKPLLASLSKR	I6QQ39;B7U6L3;W5EAP7;W5ECA4		1856.04	High	High	High	High	High	High	High	High
	FQYFSAKPLLASLSK	I6QQ39;B7U6L3;W5EAP7;W5ECA4		1699.94	High	High	High	High	High	High	High	High
	ALRPFDEVSR	I6QQ39;W5ECA4;B7U6L3;W5EAP7;W5EST8		1189.63	High	High	High	High	High	High		High
	TSDEQLGR	B7U6L3;W5EAP7		905.433			High	High	High	High	High	High
H9XH65	Globulin OS=Triticum urartu PE=4 SV=1 - [H9XH65_TRIUA]	229	24.9842	6	5	6	5	6	5	6	5
	Sequence	Protein Group Accessions	Modifications	MH+ [Da]	CS (1)	CS (2)	Addition 7Hch (1)	Addition 7Hch (2)	Translocation alpha 7Hch (1)	Translocation alpha 7Hch (2)	Translocation beta 7Hch (1)	Translocation beta 7Hch (2)
	QQEQGCSGESTEPEQR	H9XH65;Q0Q5D4	C6(Carbamidomethyl)	1849.77	High	High	High	High	High	High	High	High
	QQGEGFSGEGAQQKPQAGR	H9XH65;Q0Q5D4;Q0Q5D9		1959.93	High	High	High	High	High	High	High	High
	DYEQSMPPLGEGR	H9XH65;Q0Q5D4;Q0Q5D9	M6(Oxidation)	1494.65	High	High			High	High	High	High
	QILEQQLTGR	H9XH65;Q0Q5D4;Q0Q5D9		1185.66	High	High	High	High	High		High	High
	DYEQSMPPLGEGR	H9XH65;Q0Q5D4;Q0Q5D9		1478.66	High	High	High	High	High	High	High	High
	AGEGAVGVPLFQAQWGAR	H9XH65		1813.93	High	High	High	High	High	High	High	High
	EKPLLACR	H9XH65	C7(Carbamidomethyl)	986.546	High		High			High	High
	QLESVSR	H9XH65;Q0Q5D4		818.437					High
M8B8C6	Globulin-1 S allele OS=Aegilops tauschii GN=F775_32630 PE=4 SV=1 - [M8B8C6_AEGTA]	461	51.5556	8	9	9	7	11	8	8	9
	Sequence	Protein Group Accessions	Modifications	MH+ [Da]	CS (1)	CS (2)	Addition 7Hch (1)	Addition 7Hch (2)	Translocation alpha 7Hch (1)	Translocation alpha 7Hch (2)	Translocation beta 7Hch (1)	Translocation beta 7Hch (2)
	GGGGGSGSEKEDIQPR	M8B8C6		1530.71	High	High	High	High	High	High	High	High
	FHQITGDQCHHLR	M7ZQM3;M8B8C6	C9(Carbamidomethyl)	1648.78	High	High	High	High	High	High	High	High
	SRGEGQISEGSEEQIR	M8B8C6		1761.84	High	High	High	High	High	High	High	High
	GEGQISEGSEEQIR	M8B8C6		1518.7	High	High	High		High	High	High	High
	SGESGRPYHFGEESFR	M8B8C6		1841.81	High	High	High	High	High	High	High	High
	AQPESVFVPGPQQQR	M8B8C6		1667.85	High	High	High	High	High	High	High	High
	DGYFEMACPHVSSSGR	M8B8C6	C8(Carbamidomethyl)	1799.74	High	High	High	High	High	High	High	High
	EGEGVLVLLR	M7ZQM3;M8B8C6		1084.64	High	High	High	High	High	High	High	High
	ALAFPQQAR	M7ZQM3;M8B8C6		1001.55		High	High		High
	QREDVDRVFETK	M8B8C6		1521.77					High
	FHQITGDQCHHLRK	M7ZQM3;M8B8C6	C9(Carbamidomethyl)	1776.87					High			High
M7ZQM3	Globulin-1 S allele OS=Triticum urartu GN=TRIUR3_15929 PE=4 SV=1 - [M7ZQM3_TRIUA]	493	55.3009	11	12	13	12	13	10	11	13
	Sequence	Protein Group Accessions	Modifications	MH+ [Da]	CS (1)	CS (2)	Addition 7Hch (1)	Addition 7Hch (2)	Translocation alpha 7Hch (1)	Translocation alpha 7Hch (2)	Translocation beta 7Hch (1)	Translocation beta 7Hch (2)
	GGGGSGSEKEDIQPR	M7ZQM3		1473.69	High	High	High	High	High	High	High	High
	WQEGGDEGR	M7ZQM3;M0XUU4		1033.44	High	High		High	High	High	High	High
	FHQITGDQCHHLR	M7ZQM3;M8B8C6	C9(Carbamidomethyl)	1648.78	High	High	High	High	High	High	High	High
	SGGSGRPYHFGQESYR	M7ZQM3		1784.81	High	High	High	High	High	High	High	High
	VAYLDAAPR	M7ZQM3		975.526	High	High	High	High	High	High	High	High
	SKGEGEIYEASEEQIR	M7ZQM3		1824.86	High	High	High	High	High	High	High	High
	AQPESVFVAGPQQQR	M7ZQM3		1641.84	High	High	High	High	High	High	High	High
	GEGEIYEASEEQIR	M7ZQM3		1609.73	High	High	High	High			High	High
	AFLQPSHHDADEIAFVR	M7ZQM3		1952.96	High	High	High	High	High	High	High	High
	DGYFEMACPHISSSGR	M7ZQM3	C8(Carbamidomethyl)	1813.76	High	High	High	High	High	High	High	High
	EGEGVLVLLR	M7ZQM3;M8B8C6		1084.64	High	High	High	High	High	High	High	High
	ALAFPQQAR	M7ZQM3;M8B8C6		1001.55		High	High		High
	VLERFDHELLR	M7ZQM3		1426.78					High			High
	GGRGGGGSGSEKEDIQPR	M7ZQM3		1743.84				High
	FHQITGDQCHHLRK	M7ZQM3;M8B8C6	C9(Carbamidomethyl)	1776.87					High			High
	FDHELLR	M7ZQM3;M0XUU4		929.484			High
	RWQEGGDEGR	M7ZQM3;M0XUU4		1189.53			High
I6QQ39	Globulin-3A OS=Triticum aestivum GN=Glo-3A PE=2 SV=1 - [I6QQ39_WHEAT]	588	66.2846	15	16	17	18	20	16	17	19
	Sequence	Protein Group Accessions	Modifications	MH+ [Da]	CS (1)	CS (2)	Addition 7Hch (1)	Addition 7Hch (2)	Translocation alpha 7Hch (1)	Translocation alpha 7Hch (2)	Translocation beta 7Hch (1)	Translocation beta 7Hch (2)
	CVQECRDDQQQHGR	I6QQ39;W5EST8	C1(Carbamidomethyl); C5(Carbamidomethyl)	1815.77	High	High	High	High	High	High	High	High
	RGSGSESEEEQDQQR	I6QQ39;W5ECA4		1721.73	High		High	High	High	High	High	High
	WRSEEEEDDRR	I6QQ39		1506.66	High	High			High	High	High	High
	SFHALAQHDVR	I6QQ39;W5ECA4;W5EAP7;W5EST8		1280.65	High	High	High	High	High	High	High	High
	VAIMEVNPR	I6QQ39;W5EAP7;W5ECA4;B7U6L3;W5EST8	M4(Oxidation)	1044.55	High	High	High	High	High	High	High	High
	ILHTISVPGK	I6QQ39;W5EAP7;W5ECA4		1064.64	High	High	High	High	High	High	High	High
	VAIMEVNPR	I6QQ39;W5EAP7;W5ECA4;B7U6L3;W5EST8		1028.55	High	High	High	High	High	High	High	High
	DTFNLLEQRPK	I6QQ39;W5EAP7;W5ECA4		1360.72	High	High	High	High	High	High	High	High
	QASEGDQGHHWPLPPFR	I6QQ39		1958.92	High	High	High	High	High	High	High	High
	GSAFVVPPGHPVVEIASSR	I6QQ39;W5EAP7;W5ECA4		1906.02	High	High	High	High	High	High	High	High
	GSSNLQVVCFEINAER	I6QQ39;W5EAP7;W5ECA4	C9(Carbamidomethyl)	1822.88	High	High	High	High	High	High	High	High
	FQYFSAKPLLASLSKR	I6QQ39;B7U6L3;W5EAP7;W5ECA4		1856.04	High	High	High	High	High	High	High	High
	FQYFSAKPLLASLSK	I6QQ39;B7U6L3;W5EAP7;W5ECA4		1699.94	High	High	High	High	High	High	High	High
	GDSRDTFNLLEQRPK	I6QQ39;W5EAP7;W5ECA4		1775.9		High	High	High	High	High	High	High
	GRGDEAVEAFLR	I6QQ39;W5ECA4;W5EST8		1319.67		High	High	High	High		High	High
	LDDPAQELAFGRPAR	I6QQ39		1655.85		High	High	High	High		High	High
	GSGSESEEEQDQQR	I6QQ39;W5ECA4		1565.63					High
	RPYVFGPR	I6QQ39;W5EAP7;W5ECA4;W5EST8		991.547	High	High	High	High	High	High	High	High
	ALRPFDEVSR	I6QQ39;W5ECA4;B7U6L3;W5EAP7;W5EST8		1189.63	High	High	High	High	High	High		High
	LGSLLGSR	I6QQ39		802.478	High		High	High	High	High	High	High
	TSDERLGSLLGSR	I6QQ39		1390.72				High				High
	QGKEEEEKSISIVR	I6QQ39		1631.86					High
M8C904	Glucose and ribitol dehydrogenase-like protein OS=Aegilops tauschii GN=F775_31122 PE=4 SV=1 - [M8C904_AEGTA]	293	31.59	9	10	10	10	10	10	10	9
	Sequence	Protein Group Accessions	Modifications	MH+ [Da]	CS (1)	CS (2)	Addition 7Hch (1)	Addition 7Hch (2)	Translocation alpha 7Hch (1)	Translocation alpha 7Hch (2)	Translocation beta 7Hch (1)	Translocation beta 7Hch (2)
	VVEEVASAHGGR	M8C904		1210.62	High	High	High	High	High	High	High	High
	RVVEEVASAHGGR	M8C904		1366.72	High	High	High	High	High	High	High	High
	ALSMQLAEK	M8C904;W4ZUK2		990.528	High	High	High	High	High	High	High	High
	VALVTGGDSGIGR	M8C904;W4ZUK2;I1HM37		1201.65	High	High	High	High	High	High	High	High
	GHEDKDAEETLQALR	M8C904;W4ZUK2		1711.82	High	High	High	High	High	High	High	High
	ALAGDLGYEENCR	M8C904	C12(Carbamidomethyl)	1467.65	High	High	High	High	High	High	High	High
	GNATLLDYTATK	M8C904;W4ZUK2;I1HM37		1267.65	High	High	High	High	High	High	High	High
	HMGPGSSIINTTSVNAYK	M8C904		1876.92	High	High	High	High	High	High	High	High
	TNIFSYFLMAK	M8C904;W4ZUK2		1334.68	High	High	High	High	High	High	High	High
	VKQFGSEVPMKR	M8C904;W4ZUK2;I1HM37		1405.76		High	High	High	High		High
	TNIFSYFLMAK	M8C904;W4ZUK2	M9(Oxidation)	1350.68			High		High		High
	GAIVAFTR	M8C904;W4ZUK2;I1HM37		834.482						High
W5HD14	Glucose-1-phosphate adenylyltransferase (Fragment) OS=Triticum aestivum PE=3 SV=1 - [W5HD14_WHEAT]	450	49.5703	9	9	6	8	7	7	7	7
	Sequence	Protein Group Accessions	Modifications	MH+ [Da]	CS (1)	CS (2)	Addition 7Hch (1)	Addition 7Hch (2)	Translocation alpha 7Hch (1)	Translocation alpha 7Hch (2)	Translocation beta 7Hch (1)	Translocation beta 7Hch (2)
	IHHSVVGLR	W5HTT3;W5HD14		1017.6	High	High	High	High	High	High	High	High
	AKPAVPLGANYR	W5HTT3;W5HD14		1256.71	High	High	High	High	High	High	High	High
	LIDIPVSNCLNSNISK	W5HTT3;W5HD14	C9(Carbamidomethyl)	1786.94	High	High	High	High	High	High	High	High
	IYVLTQFNSASLNR	W5HTT3;W5HD14		1625.86	High	High	High	High	High	High	High	High
	VLDADVTDSVIGEGCVIK	W5HTT3;W5HD14	C15(Carbamidomethyl)	1889.95	High	High	High	High	High	High	High	High
	IGDNVMIINVDNVQEAAR	W5HTT3;W5HD14		1971	High	High	High	High	High	High	High	High
	AMMVDTTILGLDDAR	W5HTT3;W5HD14		1621.79	High
	KPIPDFSFYDR	W5HTT3;W5HD14		1384.69		High		High	High	High	High	High
	ETDADITVAALPMDEER	W5HTT3;W5HD14		1875.85	High
	SAPIYTQPR	W5HTT3;W5HD14		1032.55		High
	SGIVTVIK	W5HTT3;W5HD14		816.519		High		High
	IIEFSEKPK	W5HD14		1090.61	High
W5HTT3	Glucose-1-phosphate adenylyltransferase (Fragment) OS=Triticum aestivum PE=3 SV=1 - [W5HTT3_WHEAT]	434	47.8204	8	10	7	9	7	8	7	7
	Sequence	Protein Group Accessions	Modifications	MH+ [Da]	CS (1)	CS (2)	Addition 7Hch (1)	Addition 7Hch (2)	Translocation alpha 7Hch (1)	Translocation alpha 7Hch (2)	Translocation beta 7Hch (1)	Translocation beta 7Hch (2)
	IHHSVVGLR	W5HTT3;W5HD14		1017.6	High	High	High	High	High	High	High	High
	AKPAVPLGANYR	W5HTT3;W5HD14		1256.71	High	High	High	High	High	High	High	High
	LIDIPVSNCLNSNISK	W5HTT3;W5HD14	C9(Carbamidomethyl)	1786.94	High	High	High	High	High	High	High	High
	IYVLTQFNSASLNR	W5HTT3;W5HD14		1625.86	High	High	High	High	High	High	High	High
	VLDADVTDSVIGEGCVIK	W5HTT3;W5HD14	C15(Carbamidomethyl)	1889.95	High	High	High	High	High	High	High	High
	IGDNVMIINVDNVQEAAR	W5HTT3;W5HD14		1971	High	High	High	High	High	High	High	High
	AMMVDTTILGLDDAR	W5HTT3;W5HD14		1621.79	High
	IIEFAEKPKGEQLK	W5HTT3		1629.92		High	High	High		High
	KPIPDFSFYDR	W5HTT3;W5HD14		1384.69		High		High	High	High	High	High
	ETDADITVAALPMDEER	W5HTT3;W5HD14		1875.85	High
	SAPIYTQPR	W5HTT3;W5HD14		1032.55		High
	SGIVTVIK	W5HTT3;W5HD14		816.519		High		High
P12299	Glucose-1-phosphate adenylyltransferase large subunit, chloroplastic/amyloplastic OS=Triticum aestivum GN=AGP-L PE=2 SV=2 - [GLGL2_WHEAT]	522	57.7718	8	10	12	11	8	10	7	7
	Sequence	Protein Group Accessions	Modifications	MH+ [Da]	CS (1)	CS (2)	Addition 7Hch (1)	Addition 7Hch (2)	Translocation alpha 7Hch (1)	Translocation alpha 7Hch (2)	Translocation beta 7Hch (1)	Translocation beta 7Hch (2)
	VPIGVGENTK	P12299		1013.56	High	High	High	High	High	High	High	High
	EGVQEADRPEEGYYIR	P12299		1910.88	High	High	High	High	High	High	High	High
	IKEAIISHGCFLR	P12299	C10(Carbamidomethyl)	1543.84	High	High	High	High	High	High	High	High
	YAELHDFGSEILPR	P12299		1646.82	High	High	High	High	High	High	High	High
	LIDIPMSNCFNSGINK	P12299	C9(Carbamidomethyl)	1822.88	High	High	High	High	High	High	High	High
	SIEHILILSGDQLYR	P12299		1756.96	High	High	High	High	High	High	High	High
	KFIWVLEDYYK	P12299		1503.79	High	High	High	High	High	High
	ISNCIIDMNAR	P12299	C4(Carbamidomethyl)	1306.62		High	High	High		High		High
	LMSEGKVPIGVGENTK	P12299		1658.88			High
	VVQFSEKPK	P12299		1061.6	High	High	High	High		High	High
	EAIISHGCFLR	P12299	C8(Carbamidomethyl)	1302.66			High
	ATPAVPIGGCYR	P12299	C10(Carbamidomethyl)	1261.63				High	High
	ECKIEHSIIGVR	P12299	C2(Carbamidomethyl)	1440.76		High
	SGIVVIQK	P12299		843.531			High	High		High
M7ZY73	Glucose-6-phosphate isomerase, cytosolic OS=Triticum urartu GN=TRIUR3_27737 PE=4 SV=1 - [M7ZY73_TRIUA]	249	27.5003	2
	Sequence	Protein Group Accessions	Modifications	MH+ [Da]	CS (1)	CS (2)	Addition 7Hch (1)	Addition 7Hch (2)	Translocation alpha 7Hch (1)	Translocation alpha 7Hch (2)	Translocation beta 7Hch (1)	Translocation beta 7Hch (2)
	ALQAHVGAIHK	M7ZY73		1144.66	High
	FLANVDPVDVAR	M7ZY73		1315.7	High
D8L9S2	Glutamate decarboxylase, putative, expressed OS=Triticum aestivum GN=gad1 PE=3 SV=1 - [D8L9S2_WHEAT]	487	54.0726	2	2			2		3
	Sequence	Protein Group Accessions	Modifications	MH+ [Da]	CS (1)	CS (2)	Addition 7Hch (1)	Addition 7Hch (2)	Translocation alpha 7Hch (1)	Translocation alpha 7Hch (2)	Translocation beta 7Hch (1)	Translocation beta 7Hch (2)
	LSNAAAAEGASK	D8L9S2		1089.55	High	High			High		High
	STVDAVTEAFK	D8L9S2		1167.59	High	High			High		High
	GASQIIAQYYQLIR	D8L9S2		1623.89							High
B5A8A6	Glutaredoxin OS=Triticum aestivum PE=2 SV=1 - [B5A8A6_WHEAT]	113	11.7641	4	4	2	5	3	4	3	3
	Sequence	Protein Group Accessions	Modifications	MH+ [Da]	CS (1)	CS (2)	Addition 7Hch (1)	Addition 7Hch (2)	Translocation alpha 7Hch (1)	Translocation alpha 7Hch (2)	Translocation beta 7Hch (1)	Translocation beta 7Hch (2)
	HIGGCDDTVALNK	B5A8A6	C5(Carbamidomethyl)	1399.66	High	High		High		High
	AKEIVASAPVVVFSK	M7YPB1;B5A8A6		1544.9	High	High		High	High	High	High
	KLFTQLGASFK	B5A8A6		1239.71	High	High	High	High	High	High	High	High
	LIALLTEAGAISGSSSK	B5A8A6		1617.9	High	High		High	High	High	High	High
	EIVASAPVVVFSK	M7YPB1;B5A8A6		1345.77				High				High
	LFTQLGASFK	B5A8A6		1111.61			High
M7YPB1	Glutaredoxin-C6 OS=Triticum urartu GN=TRIUR3_18021 PE=4 SV=1 - [M7YPB1_TRIUA]	129	13.6492	3		2	4	3	3	2	2
	Sequence	Protein Group Accessions	Modifications	MH+ [Da]	CS (1)	CS (2)	Addition 7Hch (1)	Addition 7Hch (2)	Translocation alpha 7Hch (1)	Translocation alpha 7Hch (2)	Translocation beta 7Hch (1)	Translocation beta 7Hch (2)
	HIGGCDDTIALNK	M7YPB1	C5(Carbamidomethyl)	1413.68	High		High	High	High	High
	AKEIVASAPVVVFSK	M7YPB1;B5A8A6		1544.9	High			High	High	High	High
	LVALLTEAGAISGSSSK	M7YPB1		1603.89	High		High	High	High	High	High	High
	EIVASAPVVVFSK	M7YPB1;B5A8A6		1345.77				High				High
Q8RW03	Glutathione transferase OS=Triticum aestivum GN=gstu1B PE=2 SV=1 - [Q8RW03_WHEAT]	222	24.994	3	4	2	3	2	2	2	3
	Sequence	Protein Group Accessions	Modifications	MH+ [Da]	CS (1)	CS (2)	Addition 7Hch (1)	Addition 7Hch (2)	Translocation alpha 7Hch (1)	Translocation alpha 7Hch (2)	Translocation beta 7Hch (1)	Translocation beta 7Hch (2)
	YGEFSLAEVAPK	Q8RW03		1310.66	High	High	High	High	High	High	High	High
	SLYSPDKVYDFIGLLK	M7ZJS5;Q8RW03		1858	High	High	High	High	High		High	High
	LKGEPQAQAR	Q8RW03;M7ZJS5		1097.61		High		High		High		High
	FWADYVDKK	M7ZJS5;Q8RW03		1171.58	High
	TLDGALGDKPFFGGDK	Q8RW03		1637.82		High
M7Z0L4	Glutelin type-A 1 OS=Triticum urartu GN=TRIUR3_18523 PE=4 SV=1 - [M7Z0L4_TRIUA]	310	33.2723	3	4		3		2	3
	Sequence	Protein Group Accessions	Modifications	MH+ [Da]	CS (1)	CS (2)	Addition 7Hch (1)	Addition 7Hch (2)	Translocation alpha 7Hch (1)	Translocation alpha 7Hch (2)	Translocation beta 7Hch (1)	Translocation beta 7Hch (2)
	IEGGSLFIVPR	M7Z0L4		1187.68	High	High				High
	VVVLNTANLPLVK	M7Z0L4;N1QVK3		1379.86	High	High		High		High	High
	AWDLKEDDAAK	M7Z0L4;N1QVK3		1261.6		High		High			High
	VAYVLQGK	M7Z0L4;N1QVK3		877.514	High	High		High			High
N1QVK3	Glutelin type-A 2 OS=Aegilops tauschii GN=F775_29767 PE=4 SV=1 - [N1QVK3_AEGTA]	358	37.9686	4	4	2	4	2		5
	Sequence	Protein Group Accessions	Modifications	MH+ [Da]	CS (1)	CS (2)	Addition 7Hch (1)	Addition 7Hch (2)	Translocation alpha 7Hch (1)	Translocation alpha 7Hch (2)	Translocation beta 7Hch (1)	Translocation beta 7Hch (2)
	GSGSVQVVGPDGKR	N1QVK3		1342.71	High			High			High
	VLETHIEGGSLFIVPR	N1QVK3		1766.98	High	High	High		High		High
	VVVLNTANLPLVK	M7Z0L4;N1QVK3		1379.86	High	High	High	High	High		High
	AWDLKEDDAAK	M7Z0L4;N1QVK3		1261.6		High		High			High
	VAYVLQGK	M7Z0L4;N1QVK3		877.514	High	High		High			High
B9RAL0	Glyceraldehyde 3-phosphate dehydrogenase, putative OS=Ricinus communis GN=RCOM_1507100 PE=3 SV=1 - [B9RAL0_RICCO]	337	36.8162	4	4	4	4	3	4	4	4
	Sequence	Protein Group Accessions	Modifications	MH+ [Da]	CS (1)	CS (2)	Addition 7Hch (1)	Addition 7Hch (2)	Translocation alpha 7Hch (1)	Translocation alpha 7Hch (2)	Translocation beta 7Hch (1)	Translocation beta 7Hch (2)
	TLLFGEKPVTVFGVR	C7C4X1;B9RAL0		1662.96	High	High	High	High	High	High	High	High
	LVSWYDNEWGYSTR	Q43247;Q06AM6;D7UPZ4;W5GYX5;B9RAL0		1775.81	High	High	High	High	High	High	High	High
	KVIISAPSK	W5GYX5;B9RAL0;K3YIG5		942.598	High	High	High	High	High	High	High	High
	YDTVHGQWK	Q06AM6;B4FQW6;Q43247;B9RAL0;W5GYX5;K3YIG5		1133.54	High	High	High	High		High	High	High
Q06AM6	Glyceraldehyde-3 phosphate dehydrogenase OS=Knorringia sibirica GN=GAPDH PE=2 SV=1 - [Q06AM6_9CARY]	337	36.6488	6	6	5	5	5	6	6	6
	Sequence	Protein Group Accessions	Modifications	MH+ [Da]	CS (1)	CS (2)	Addition 7Hch (1)	Addition 7Hch (2)	Translocation alpha 7Hch (1)	Translocation alpha 7Hch (2)	Translocation beta 7Hch (1)	Translocation beta 7Hch (2)
	KVVISAPSK	Q43247;B4FQW6;C7C4X1;Q06AM6;D7UPZ4		928.582	High	High	High	High	High	High	High	High
	AASFNIIPSSTGAAK	Q43247;B4FQW6;C7C4X1;Q06AM6;D7UPZ4		1434.76	High	High	High	High	High	High	High	High
	AGIALNDNFVK	Q06AM6;K3YIG5;W5GYX5		1161.63	High	High			High	High	High	High
	VPTVDVSVVDLTVR	Q43247;B4FQW6;C7C4X1;Q06AM6		1498.85	High	High	High	High	High	High	High	High
	LVSWYDNEWGYSTR	Q43247;Q06AM6;D7UPZ4;W5GYX5;B9RAL0		1775.81	High	High	High	High	High	High	High	High
	YDTVHGQWK	Q06AM6;B4FQW6;Q43247;B9RAL0;W5GYX5;K3YIG5		1133.54	High	High	High	High		High	High	High
Q43247	Glyceraldehyde-3-phosphate dehydrogenase 3, cytosolic OS=Zea mays GN=GAPC3 PE=2 SV=1 - [G3PC3_MAIZE]	337	36.4258	6	6	7	6	5	5	7	6
	Sequence	Protein Group Accessions	Modifications	MH+ [Da]	CS (1)	CS (2)	Addition 7Hch (1)	Addition 7Hch (2)	Translocation alpha 7Hch (1)	Translocation alpha 7Hch (2)	Translocation beta 7Hch (1)	Translocation beta 7Hch (2)
	KVVISAPSK	Q43247;B4FQW6;C7C4X1;Q06AM6;D7UPZ4		928.582	High	High	High	High	High	High	High	High
	AASFNIIPSSTGAAK	Q43247;B4FQW6;C7C4X1;Q06AM6;D7UPZ4		1434.76	High	High	High	High	High	High	High	High
	TLLFGEKEVAVFGCR	Q43247;W5GYX5	C14(Carbamidomethyl)	1725.9	High	High	High	High	High		High	High
	VPTVDVSVVDLTVR	Q43247;B4FQW6;C7C4X1;Q06AM6		1498.85	High	High	High	High	High	High	High	High
	LVSWYDNEWGYSTR	Q43247;Q06AM6;D7UPZ4;W5GYX5;B9RAL0		1775.81	High	High	High	High	High	High	High	High
	YDTVHGQWK	Q06AM6;B4FQW6;Q43247;B9RAL0;W5GYX5;K3YIG5		1133.54	High	High	High	High		High	High	High
	EVAVFGCR	Q43247;W5GYX5	C7(Carbamidomethyl)	937.457			High				High
D7UPZ4	Glyceraldehyde-3-phosphate dehydrogenase OS=Cladopus doianus GN=CdGAPDH PE=2 SV=1 - [D7UPZ4_9ROSI]	337	36.3908	4	4	4	4	3	4	4	4
	Sequence	Protein Group Accessions	Modifications	MH+ [Da]	CS (1)	CS (2)	Addition 7Hch (1)	Addition 7Hch (2)	Translocation alpha 7Hch (1)	Translocation alpha 7Hch (2)	Translocation beta 7Hch (1)	Translocation beta 7Hch (2)
	KVVISAPSK	Q43247;B4FQW6;C7C4X1;Q06AM6;D7UPZ4		928.582	High	High	High	High	High	High	High	High
	YDTVHGHWK	C7C4X1;D7UPZ4		1142.54	High	High	High	High		High	High	High
	AASFNIIPSSTGAAK	Q43247;B4FQW6;C7C4X1;Q06AM6;D7UPZ4		1434.76	High	High	High	High	High	High	High	High
	LVSWYDNEWGYSTR	Q43247;Q06AM6;D7UPZ4;W5GYX5;B9RAL0		1775.81	High	High	High	High	High	High	High	High
C7C4X1	Glyceraldehyde-3-phosphate dehydrogenase OS=Triticum aestivum GN=ga3pd PE=2 SV=1 - [C7C4X1_WHEAT]	337	36.5048	6	6	7	7	5	7	7	7
	Sequence	Protein Group Accessions	Modifications	MH+ [Da]	CS (1)	CS (2)	Addition 7Hch (1)	Addition 7Hch (2)	Translocation alpha 7Hch (1)	Translocation alpha 7Hch (2)	Translocation beta 7Hch (1)	Translocation beta 7Hch (2)
	KVVISAPSK	Q43247;B4FQW6;C7C4X1;Q06AM6;D7UPZ4		928.582	High	High	High	High	High	High	High	High
	YDTVHGHWK	C7C4X1;D7UPZ4		1142.54	High	High	High	High		High	High	High
	AASFNIIPSSTGAAK	Q43247;B4FQW6;C7C4X1;Q06AM6;D7UPZ4		1434.76	High	High	High	High	High	High	High	High
	LVSWYDNEWGYSNR	C7C4X1;B4FQW6;K3YIG5		1788.8	High	High	High	High	High	High	High	High
	TLLFGEKPVTVFGVR	C7C4X1;B9RAL0		1662.96	High	High	High	High	High	High	High	High
	VPTVDVSVVDLTVR	Q43247;B4FQW6;C7C4X1;Q06AM6		1498.85	High	High	High	High	High	High	High	High
	AASYDDIKK	C7C4X1		1010.52			High	High		High	High	High
B4FQW6	Glyceraldehyde-3-phosphate dehydrogenase2 OS=Zea mays GN=ZEAMMB73_976378 PE=2 SV=1 - [B4FQW6_MAIZE]	295	31.9623	5	5	5	5	4	5	5	5
	Sequence	Protein Group Accessions	Modifications	MH+ [Da]	CS (1)	CS (2)	Addition 7Hch (1)	Addition 7Hch (2)	Translocation alpha 7Hch (1)	Translocation alpha 7Hch (2)	Translocation beta 7Hch (1)	Translocation beta 7Hch (2)
	KVVISAPSK	Q43247;B4FQW6;C7C4X1;Q06AM6;D7UPZ4		928.582	High	High	High	High	High	High	High	High
	AASFNIIPSSTGAAK	Q43247;B4FQW6;C7C4X1;Q06AM6;D7UPZ4		1434.76	High	High	High	High	High	High	High	High
	LVSWYDNEWGYSNR	C7C4X1;B4FQW6;K3YIG5		1788.8	High	High	High	High	High	High	High	High
	VPTVDVSVVDLTVR	Q43247;B4FQW6;C7C4X1;Q06AM6		1498.85	High	High	High	High	High	High	High	High
	YDTVHGQWK	Q06AM6;B4FQW6;Q43247;B9RAL0;W5GYX5;K3YIG5		1133.54	High	High	High	High		High	High	High
Q2QLR2	Glycine-rich RNA-binding protein GRP1A, putative, expressed OS=Oryza sativa subsp. japonica GN=LOC_Os12g43600 PE=2 SV=1 - [Q2QLR2_ORYSJ]	162	16.0734					2	2
	Sequence	Protein Group Accessions	Modifications	MH+ [Da]	CS (1)	CS (2)	Addition 7Hch (1)	Addition 7Hch (2)	Translocation alpha 7Hch (1)	Translocation alpha 7Hch (2)	Translocation beta 7Hch (1)	Translocation beta 7Hch (2)
	NITVNEAQSR	Q0KIW2;Q2QLR2;Q41518		1131.57					High	High
	GGGGGYGGGGGYGGGGGGGYGQR	Q2QLR2		1818.75					High	High
Q0KIW2	Glycine-rich RNA-binding protein OS=Triticum aestivum GN=TaGRP2 PE=2 SV=1 - [Q0KIW2_WHEAT]	163	15.9863	3		2	2	2	2		2
	Sequence	Protein Group Accessions	Modifications	MH+ [Da]	CS (1)	CS (2)	Addition 7Hch (1)	Addition 7Hch (2)	Translocation alpha 7Hch (1)	Translocation alpha 7Hch (2)	Translocation beta 7Hch (1)	Translocation beta 7Hch (2)
	NITVNEAQSR	Q0KIW2;Q2QLR2;Q41518		1131.57	High		High	High	High	High		High
	SGGGGGGGFGGGGGGYGGQR	Q0KIW2		1555.66	High		High	High	High	High		High
	GFGFVTFASDEAMR	Q0KIW2		1534.7	High
G8CLR6	Grain softness protein OS=Psathyrostachys juncea GN=GSP PE=2 SV=1 - [G8CLR6_PSAJU]	164	18.3838	3		2				2
	Sequence	Protein Group Accessions	Modifications	MH+ [Da]	CS (1)	CS (2)	Addition 7Hch (1)	Addition 7Hch (2)	Translocation alpha 7Hch (1)	Translocation alpha 7Hch (2)	Translocation beta 7Hch (1)	Translocation beta 7Hch (2)
	SCEEVQNQCCQQLR	G8CLR6	C2(Carbamidomethyl); C9(Carbamidomethyl); C10(Carbamidomethyl)	1838.76	High
	DMPLSWFFPR	Q43657;G8CLR6	M2(Oxidation)	1311.62	High		High
	IDSCSDYVMDR	Q5BLQ7;G8CLS3;G8CLR6	C4(Carbamidomethyl)	1360.55	High		High				High
	DMPLSWFFPR	Q43657;G8CLR6		1295.63	High		High				High
G8CLS3	Grain softness protein OS=Taeniatherum caput-medusae GN=GSP PE=2 SV=1 - [G8CLS3_TAECM]	164	18.3069		3	3	3			3	2
	Sequence	Protein Group Accessions	Modifications	MH+ [Da]	CS (1)	CS (2)	Addition 7Hch (1)	Addition 7Hch (2)	Translocation alpha 7Hch (1)	Translocation alpha 7Hch (2)	Translocation beta 7Hch (1)	Translocation beta 7Hch (2)
	SCEEARNQCCQQLR	G8CLS3	C2(Carbamidomethyl); C9(Carbamidomethyl); C10(Carbamidomethyl)	1838.76		High		High
	LDSCSDYVMDR	Q5BLQ7;G8CLS3;G8CLR6	C4(Carbamidomethyl)	1360.55		High	High	High			High
	AIWTSIQGDLSGFK	Q43657;Q5BLQ7;A8QRK0;G8CLS3		1522.79		High	High	High			High	High
	NQCCQQLR	Q5BLQ7;A8QRK0;G8CLS3	C3(Carbamidomethyl); C4(Carbamidomethyl)	1106.48			High				High	High
A8QRK0	Grain softness protein OS=Triticum dicoccoides GN=Gsp1B PE=4 SV=1 - [A8QRK0_TRIDC]	163	18.2919	3	2	3	2	3	3	3	3
	Sequence	Protein Group Accessions	Modifications	MH+ [Da]	CS (1)	CS (2)	Addition 7Hch (1)	Addition 7Hch (2)	Translocation alpha 7Hch (1)	Translocation alpha 7Hch (2)	Translocation beta 7Hch (1)	Translocation beta 7Hch (2)
	VDSCSDYVMDR	Q43657;A8QRK0	C4(Carbamidomethyl)	1346.53	High				High	High
	AIWTSIQGDLSGFK	Q43657;Q5BLQ7;A8QRK0;G8CLS3		1522.79	High	High	High	High	High	High	High	High
	DMPLSWIFPR	Q5BLQ7;A8QRK0		1261.64	High	High	High	High	High	High	High	High
	DMPLSWIFPR	Q5BLQ7;A8QRK0	M2(Oxidation)	1277.64			High
	NQCCQQLR	Q5BLQ7;A8QRK0;G8CLS3	C3(Carbamidomethyl); C4(Carbamidomethyl)	1106.48			High				High	High
Q5BLQ7	Grain softness protein-1B2 (Fragment) OS=Triticum aestivum GN=GSP-1B2 PE=4 SV=1 - [Q5BLQ7_WHEAT]	143	15.9916	3	3	4	3	2	2	4	3
	Sequence	Protein Group Accessions	Modifications	MH+ [Da]	CS (1)	CS (2)	Addition 7Hch (1)	Addition 7Hch (2)	Translocation alpha 7Hch (1)	Translocation alpha 7Hch (2)	Translocation beta 7Hch (1)	Translocation beta 7Hch (2)
	LDSCSDYVMDR	Q5BLQ7;G8CLS3;G8CLR6	C4(Carbamidomethyl)	1360.55	High	High	High	High			High
	AIWTSIQGDLSGFK	Q43657;Q5BLQ7;A8QRK0;G8CLS3		1522.79	High	High	High	High	High	High	High	High
	DMPLSWIFPR	Q5BLQ7;A8QRK0		1261.64	High	High	High	High	High	High	High	High
	DMPLSWIFPR	Q5BLQ7;A8QRK0	M2(Oxidation)	1277.64			High
	NQCCQQLR	Q5BLQ7;A8QRK0;G8CLS3	C3(Carbamidomethyl); C4(Carbamidomethyl)	1106.48			High				High	High
E0D621	Granule-bound starch synthase 1 (Fragment) OS=Triticum turgidum subsp. turgidum GN=GBSS 1 PE=4 SV=1 - [E0D621_TRITU]	262	29.3779	3	2	3
	Sequence	Protein Group Accessions	Modifications	MH+ [Da]	CS (1)	CS (2)	Addition 7Hch (1)	Addition 7Hch (2)	Translocation alpha 7Hch (1)	Translocation alpha 7Hch (2)	Translocation beta 7Hch (1)	Translocation beta 7Hch (2)
	VAFCIHNISYQGR	E3W159;E0D621	C4(Carbamidomethyl)	1564.77	High		High
	SSFDFIDGYDKPVEGR	E0D621;E3W159		1831.85	High	High	High
	IYGPDAGTDYEDNQQR	E0D621		1841.81			High
	FSFDDFAQLNLPDR	E0D621;E3W159		1684.8	High
	FSLLCQAALEVPR	E0D621	C5(Carbamidomethyl)	1503.79		High
A7VL27	Group3 late embryogenesis abundant protein OS=Triticum aestivum GN=Wrab19 PE=4 SV=1 - [A7VL27_WHEAT]	178	18.1619							2
	Sequence	Protein Group Accessions	Modifications	MH+ [Da]	CS (1)	CS (2)	Addition 7Hch (1)	Addition 7Hch (2)	Translocation alpha 7Hch (1)	Translocation alpha 7Hch (2)	Translocation beta 7Hch (1)	Translocation beta 7Hch (2)
	DAVANTLGMGGDNATK	A7VL27		1534.72							High
	ASEAAQYAQER	A7VL27		1223.56							High
M7YZ21	Guanine nucleotide-binding protein subunit alpha-like protein B OS=Triticum urartu GN=TRIUR3_05496 PE=4 SV=1 - [M7YZ21_TRIUA]	359	38.9784	4	6	5	2	5	6	4	3
	Sequence	Protein Group Accessions	Modifications	MH+ [Da]	CS (1)	CS (2)	Addition 7Hch (1)	Addition 7Hch (2)	Translocation alpha 7Hch (1)	Translocation alpha 7Hch (2)	Translocation beta 7Hch (1)	Translocation beta 7Hch (2)
	YWLCAATEESVK	M7YZ21	C4(Carbamidomethyl)	1456.68	High	High	High		High	High	High	High
	FSPNIQQPTIVSGSWDK	M7YZ21		1903.96	High	High	High		High	High	High
	LWDLSTGLTTR	M7YZ21		1262.67	High	High	High		High	High	High	High
	HVVQDLKPEVQVSK	M7YZ21		1605.89		High	High	High	High	High
	LWNTLGECK	W5CFG7;M7YZ21;A9RL45	C8(Carbamidomethyl)	1120.55	High	High	High	High	High	High	High	High
	DGVTLLWDLSEGKR	M7YZ21		1588.83		High
	IWDLESK	M7YZ21;W5CFG7;A9RL45		890.461						High
M8AVT1	Heat shock cognate 70 kDa protein OS=Triticum urartu GN=TRIUR3_21476 PE=3 SV=1 - [M8AVT1_TRIUA]	702	76.8549	13	13	14	12	12	8	13	11
	Sequence	Protein Group Accessions	Modifications	MH+ [Da]	CS (1)	CS (2)	Addition 7Hch (1)	Addition 7Hch (2)	Translocation alpha 7Hch (1)	Translocation alpha 7Hch (2)	Translocation beta 7Hch (1)	Translocation beta 7Hch (2)
	VEIIANDQGNR	F2DYT5;F2D884;M8AVT1;C5WPE1;A9RCV9		1228.63	High	High	High				High	High
	ATAGDTHLGGEDFDNR	F2DYT5;F2D884;M8AVT1;A9RCV9;C5WPE1		1675.73	High	High	High	High	High	High	High	High
	STVHDVVLVGGSTR	F2DYT5;F2D884;M8AVT1;Q9M4E7		1426.76	High	High	High	High	High		High	High
	MDKSTVHDVVLVGGSTR	F2D884;F2DYT5;M8AVT1;Q9M4E7		1800.93	High	High	High	High	High		High
	TTPSYVAFTDTER	F2DYT5;M8AVT1;M7ZPC7;F2E4C2;A9RCV9;C5WPE1		1487.7	High	High	High	High	High	High	High	High
	NALENYAYNMR	F2DYT5;M8AVT1;M7ZPC7;F2E4C2;C5WPE1		1358.62	High	High	High	High	High	High	High	High
	ELEGICNPIIAK	M8AVT1;F2DYT5	C6(Carbamidomethyl)	1356.72	High	High		High	High		High	High
	NAVVTVPAYFNDSQR	F2DYT5;F2D884;M8AVT1;G7KZZ4;A9RCV9;Q9M4E7		1680.83	High	High	High	High	High		High	High
	IINEPTAAAIAYGLDKK	F2DYT5;F2D884;M8AVT1;M7ZPC7;F2E4C2;A9RCV9		1787.99	High	High	High	High	High		High
	IINEPTAAAIAYGLDK	M8AVT1;M7ZPC7;F2D884;F2DYT5;F2E4C2;A9RCV9;R9W6A6		1659.89	High	High	High	High	High	High	High	High
	ARFEELNMDLFR	F2DYT5;M8AVT1;M7ZPC7;C5WPE1;Q9M4E7;F2E4C2		1540.76	High	High	High	High	High	High	High	High
	VQQLLQDFFNGK	F2DYT5;F2D884;M8AVT1;M7ZPC7;A9RCV9;C5WPE1;G7IQ90;F2E4C2		1436.76	High	High	High	High	High	High	High	High
	MVNHFVQEFK	F2DYT5;F2D884;M8AVT1;M7ZPC7;A9RCV9;G7IQ90;F2E4C2		1278.63	High	High	High	High	High	High	High	High
	FSDSSVQSDAK	M8AVT1		1170.53						High
	ITITNDKGR	F2DYT5;F2D884;M8AVT1;M7ZPC7;F2E4C2;C5WPE1;A9RCV9		1017.57			High
	TKDNNLLGK	F2DYT5;M8AVT1;M7ZPC7;F2E4C2;C5WPE1		1002.56			High
M7ZPC7	Heat shock cognate 70 kDa protein OS=Triticum urartu GN=TRIUR3_32736 PE=3 SV=1 - [M7ZPC7_TRIUA]	657	71.7883	15	15	18	16	16	11	17	14
	Sequence	Protein Group Accessions	Modifications	MH+ [Da]	CS (1)	CS (2)	Addition 7Hch (1)	Addition 7Hch (2)	Translocation alpha 7Hch (1)	Translocation alpha 7Hch (2)	Translocation beta 7Hch (1)	Translocation beta 7Hch (2)
	VEIVANDQGNR	M7ZPC7;F2E4C2		1214.61	High	High	High	High		High	High	High
	STAGDTHLGGEDFDNR	M7ZPC7;F2E4C2;Q9M4E7		1691.73	High	High	High	High	High		High	High
	TQIHDIVLVGGSTR	M7ZPC7		1495.82	High		High	High	High	High	High	High
	KIEDSIEDAIK	M7ZPC7;F2E4C2		1260.67	High	High		High	High		High	High
	TTPSYVAFTDTER	F2DYT5;M8AVT1;M7ZPC7;F2E4C2;A9RCV9;C5WPE1		1487.7	High	High	High	High	High	High	High	High
	NQVAMNPTNTVFDAK	F2DYT5;M7ZPC7;A9RCV9;C5WPE1;F2E4C2;C7EPE8		1649.79	High	High	High	High	High		High	High
	NALENYAYNMR	F2DYT5;M8AVT1;M7ZPC7;F2E4C2;C5WPE1		1358.62	High	High	High	High	High	High	High	High
	IINEPTAAAIAYGLDKK	F2DYT5;F2D884;M8AVT1;M7ZPC7;F2E4C2;A9RCV9		1787.99	High	High	High	High	High		High
	DAGVIAGLNVMR	M7ZPC7;G7KZZ4;C5WPE1;F2E4C2		1215.65	High	High	High	High	High		High	High
	IINEPTAAAIAYGLDK	M8AVT1;M7ZPC7;F2D884;F2DYT5;F2E4C2;A9RCV9;R9W6A6		1659.89	High	High	High	High	High	High	High	High
	ARFEELNMDLFR	F2DYT5;M8AVT1;M7ZPC7;C5WPE1;Q9M4E7;F2E4C2		1540.76	High	High	High	High	High	High	High	High
	TFSAEEISSMVLTK	M7ZPC7;F2E4C2		1542.77	High	High	High	High	High	High	High	High
	VQQLLQDFFNGK	F2DYT5;F2D884;M8AVT1;M7ZPC7;A9RCV9;C5WPE1;G7IQ90;F2E4C2		1436.76	High	High	High	High	High	High	High	High
	YKSEDEQVR	M7ZPC7;F2E4C2		1153.55		High	High	High	High	High
	FSDASVQSDMK	M7ZPC7;F2E4C2;A9RCV9		1214.53					High	High	High	High
	LSKEEIER	M7ZPC7;F2E4C2;C5WPE1		1003.54	High	High	High	High			High
	MVNHFVQEFK	F2DYT5;F2D884;M8AVT1;M7ZPC7;A9RCV9;G7IQ90;F2E4C2		1278.63	High	High	High	High	High	High	High	High
	MDKTQIHDIVLVGGSTR	M7ZPC7		1869.98			High				High
	NQVAMNPTNTVFDAKR	F2DYT5;M7ZPC7;A9RCV9;C5WPE1;F2E4C2;C7EPE8		1805.89					High
	ITITNDKGR	F2DYT5;F2D884;M8AVT1;M7ZPC7;F2E4C2;C5WPE1;A9RCV9		1017.57			High
	TKDNNLLGK	F2DYT5;M8AVT1;M7ZPC7;F2E4C2;C5WPE1		1002.56			High
Q334I0	Heat shock protein 101 OS=Triticum turgidum subsp. durum GN=hsp101b-B PE=2 SV=2 - [Q334I0_TRITD]	917	101.002	13	13	11	10	9	11	11	11
	Sequence	Protein Group Accessions	Modifications	MH+ [Da]	CS (1)	CS (2)	Addition 7Hch (1)	Addition 7Hch (2)	Translocation alpha 7Hch (1)	Translocation alpha 7Hch (2)	Translocation beta 7Hch (1)	Translocation beta 7Hch (2)
	YVEKDAAFER	Q334I0		1227.6	High	High		High	High		High	High
	QAVAGASGGNASAGDSFER	Q334I0		1751.79	High		High	High	High	High	High	High
	TAVVEGLAQR	Q334I0		1043.58	High	High	High	High		High	High	High
	NNPVLIGEPGVGK	Q334I0		1293.72	High	High	High	High	High	High		High
	VQLDSQPEEIDNLER	Q334I0		1784.87	High	High	High	High	High	High	High	High
	GDVPSNLLDVR	Q334I0		1184.63	High	High	High		High	High	High	High
	AIDLVDEACANVR	Q334I0	C9(Carbamidomethyl)	1445.7	High	High	High	High	High		High	High
	LVALDMGALVAGAK	Q334I0		1328.76	High	High			High	High	High	High
	VVGQTEAVNAVAEAVLR	Q334I0		1725.95	High	High	High	High	High	High	High	High
	LDEIVVFDPLSHEQLR	Q334I0		1910	High					High
	ALAEQLFDDENLLVR	Q334I0		1745.91	High	High				High	High
	KVESASGDTNFQALK	Q334I0		1594.81		High	High				High	High
	YGALQEIDAAIAK	Q334I0		1362.73		High	High	High		High
	AHVAVFNTLLQVLDDGR	Q334I0		1868.01		High
	SGGLVNAETGQR	Q334I0		1188.6	High	High	High	High	High	High	High	High
	REELQFTLQEAER	Q334I0		1648.83	High
	CIGATTLEEYR	Q334I0	C1(Carbamidomethyl)	1312.62			High
	DLVMQEVR	Q334I0		989.507				High
B9I7J3	Heat shock protein 70 cognate OS=Populus trichocarpa GN=POPTR_0013s01870g PE=3 SV=2 - [B9I7J3_POPTR]	660	73.4179	3	3	2	3	3	2	3	3
	Sequence	Protein Group Accessions	Modifications	MH+ [Da]	CS (1)	CS (2)	Addition 7Hch (1)	Addition 7Hch (2)	Translocation alpha 7Hch (1)	Translocation alpha 7Hch (2)	Translocation beta 7Hch (1)	Translocation beta 7Hch (2)
	DGHVEIIANDQGNR	B9I7J3		1537.73	High	High	High	High	High	High	High	High
	VFSPEEISAMILGK	R9W6A6;B9I7J3		1520.8	High	High		High	High	High	High	High
	LSQEEIDR	R9W6A6;B9I7J3		989.489	High	High	High	High	High		High	High
Q9M4E7	Heat shock protein 70 OS=Cucumis sativus PE=2 SV=1 - [Q9M4E7_CUCSA]	652	71.4442	8	6	8	8	8	3	7	7
	Sequence	Protein Group Accessions	Modifications	MH+ [Da]	CS (1)	CS (2)	Addition 7Hch (1)	Addition 7Hch (2)	Translocation alpha 7Hch (1)	Translocation alpha 7Hch (2)	Translocation beta 7Hch (1)	Translocation beta 7Hch (2)
	STAGDTHLGGEDFDNR	M7ZPC7;F2E4C2;Q9M4E7		1691.73	High	High	High	High	High		High	High
	STVHDVVLVGGSTR	F2DYT5;F2D884;M8AVT1;Q9M4E7		1426.76	High	High	High	High	High		High	High
	MDKSTVHDVVLVGGSTR	F2D884;F2DYT5;M8AVT1;Q9M4E7		1800.93	High	High	High	High	High		High
	NAVVTVPAYFNDSQR	F2DYT5;F2D884;M8AVT1;G7KZZ4;A9RCV9;Q9M4E7		1680.83	High	High	High	High	High		High	High
	ARFEELNMDLFR	F2DYT5;M8AVT1;M7ZPC7;C5WPE1;Q9M4E7;F2E4C2		1540.76	High	High	High	High	High	High	High	High
	VQQLLQDFFDGKELCK	Q9M4E7	C15(Carbamidomethyl)	1967.99	High	High	High	High	High	High	High	High
	VQQLLQDFFDGK	Q9M4E7		1437.74	High		High	High	High	High	High	High
	LSKEEIEK	F2DYT5;F2D884;Q9M4E7		975.534	High		High	High	High			High
A8W7B5	Heat shock protein 70 OS=Solanum lycopersicum GN=HSP70 PE=2 SV=1 - [A8W7B5_SOLLC]	692	74.2435	2	2	2	2			2
	Sequence	Protein Group Accessions	Modifications	MH+ [Da]	CS (1)	CS (2)	Addition 7Hch (1)	Addition 7Hch (2)	Translocation alpha 7Hch (1)	Translocation alpha 7Hch (2)	Translocation beta 7Hch (1)	Translocation beta 7Hch (2)
	IINEPTAASLAYGFEK	C7ENF7;V4SVQ9;A8W7B5;A0A022Q5D0		1723.89	High	High	High	High			High
	AKFEELCSDLLDR	C7ENF7;M4DBC6;A8W7B5	C7(Carbamidomethyl)	1595.78		High
	IAGLDVLR	M4DBC6;V4SVQ9;A8W7B5;A0A022Q5D0		856.525	High
	AVVTVPAYFNDSQR	C7ENF7;V4SVQ9;A8W7B5;A0A022Q5D0		1566.79			High	High			High
C7EPE8	Heat shock protein 70 OS=Ulva prolifera PE=2 SV=1 - [C7EPE8_ULVPR]	660	71.3458		2	2		3
	Sequence	Protein Group Accessions	Modifications	MH+ [Da]	CS (1)	CS (2)	Addition 7Hch (1)	Addition 7Hch (2)	Translocation alpha 7Hch (1)	Translocation alpha 7Hch (2)	Translocation beta 7Hch (1)	Translocation beta 7Hch (2)
	LSKGEMHDVVLVGGSTR	C7EPE8	M6(Oxidation)	1800.93		High	High		High
	NQVAMNPTNTVFDAK	F2DYT5;M7ZPC7;A9RCV9;C5WPE1;F2E4C2;C7EPE8		1649.79		High	High		High
	NQVAMNPTNTVFDAKR	F2DYT5;M7ZPC7;A9RCV9;C5WPE1;F2E4C2;C7EPE8		1805.89					High
F4Y593	Heat shock protein 90 OS=Triticum aestivum GN=Hsp90.2-B1 PE=2 SV=1 - [F4Y593_WHEAT]	700	80.405	10	11	9	11	11	3	11	10
	Sequence	Protein Group Accessions	Modifications	MH+ [Da]	CS (1)	CS (2)	Addition 7Hch (1)	Addition 7Hch (2)	Translocation alpha 7Hch (1)	Translocation alpha 7Hch (2)	Translocation beta 7Hch (1)	Translocation beta 7Hch (2)
	KAVENSPFLEK	F2DX25;I1PIM2;F4Y593		1261.68	High	High	High	High			High	High
	ELISNASDALDK	F4Y593;U5D9W5;W5HNQ2		1275.64	High	High	High	High	High		High	High
	SDLVNNLGTIAR	F2DX25;I1PIM2;F4Y593		1272.69	High	High	High	High	High	High	High	High
	SLTNDWEEHLAVK	F2DX25;F4Y593;U5D9W5		1541.76	High	High	High		High		High	High
	SGDELTSLKDYVTR	F2DX25;F4Y593		1583.79	High	High	High	High	High	High	High	High
	LDAQPELFIR	I1PIM2;F4Y593		1201.66	High	High		High	High		High	High
	GIVDSEDLPLNISR	F2DX25;F4Y593;U5D9W5		1527.8	High	High	High	High	High	High	High	High
	KHSEFISYPISLWTEK	F2DX25;F4Y593;U5D9W5		1965.01	High	High	High	High	High		High
	HSEFISYPISLWTEK	F2DX25;F4Y593;U5D9W5		1836.92	High	High		High	High		High	High
	HFSVEGQLEFK	F2DX25;I1PIM2;F4Y593;U5D9W5		1320.66		High
	LGVHEDSTNR	F4Y593		1127.55			High	High	High		High	High
	ELISNASDALDKIR	F4Y593;U5D9W5;W5HNQ2		1544.82					High
	AVENSPFLEK	F2DX25;I1PIM2;F4Y593		1133.58	High	High	High	High	High		High	High
	SGDELTSLK	F2DX25;F4Y593		949.481				High
G7IQ90	Heat shock protein OS=Medicago truncatula GN=MTR_2g040160 PE=3 SV=1 - [G7IQ90_MEDTR]	1501	169.542	4	4	4	4	4	2	4	3
	Sequence	Protein Group Accessions	Modifications	MH+ [Da]	CS (1)	CS (2)	Addition 7Hch (1)	Addition 7Hch (2)	Translocation alpha 7Hch (1)	Translocation alpha 7Hch (2)	Translocation beta 7Hch (1)	Translocation beta 7Hch (2)
	TSVHDVVLVGGSTR	G7IQ90		1426.76	High	High	High	High	High		High	High
	MDKTSVHDVVLVGGSTR	G7IQ90		1800.93	High	High	High	High	High		High
	VQQLLQDFFNGK	F2DYT5;F2D884;M8AVT1;M7ZPC7;A9RCV9;C5WPE1;G7IQ90;F2E4C2		1436.76	High	High	High	High	High	High	High	High
	MVNHFVQEFK	F2DYT5;F2D884;M8AVT1;M7ZPC7;A9RCV9;G7IQ90;F2E4C2		1278.63	High	High	High	High	High	High	High	High
G7KZZ4	Heat shock protein OS=Medicago truncatula GN=MTR_7g025790 PE=3 SV=1 - [G7KZZ4_MEDTR]	616	68.7974	2	3	3	3	3		2	2
	Sequence	Protein Group Accessions	Modifications	MH+ [Da]	CS (1)	CS (2)	Addition 7Hch (1)	Addition 7Hch (2)	Translocation alpha 7Hch (1)	Translocation alpha 7Hch (2)	Translocation beta 7Hch (1)	Translocation beta 7Hch (2)
	NAVVTVPAYFNDSQR	F2DYT5;F2D884;M8AVT1;G7KZZ4;A9RCV9;Q9M4E7		1680.83	High	High	High	High	High		High	High
	DAGVIAGLNVMR	M7ZPC7;G7KZZ4;C5WPE1;F2E4C2		1215.65	High	High	High	High	High		High	High
	ATSGDTHLGGEDFDNR	G7KZZ4		1691.73		High	High	High	High
J9Q8Q6	High molecular weight glutenin subunit 1Ay protein OS=Triticum dicoccoides PE=4 SV=1 - [J9Q8Q6_TRIDC]	555	60.1448	6	6	6	7	7	6	6	7
	Sequence	Protein Group Accessions	Modifications	MH+ [Da]	CS (1)	CS (2)	Addition 7Hch (1)	Addition 7Hch (2)	Translocation alpha 7Hch (1)	Translocation alpha 7Hch (2)	Translocation beta 7Hch (1)	Translocation beta 7Hch (2)
	TSLQQPGQR	J9Q8Q6		1014.53	High	High	High	High		High	High	High
	CRPVALSQVAR	J9Q8Q6	C1(Carbamidomethyl)	1256.69	High	High	High	High	High	High	High	High
	ELQESSLEACR	J9Q8Q6;Q0Q5D8;B5TM09;Q5I202	C10(Carbamidomethyl)	1321.61	High	High	High	High	High	High	High	High
	AQQLAAQLPAMCR	Q7M1M7;Q18MZ6;J9Q8Q6;S4U142;F1CYR6	M11(Oxidation); C12(Carbamidomethyl)	1473.73	High	High	High	High	High	High		High
	AQQLAAQLPAMCR	Q7M1M7;Q18MZ6;J9Q8Q6;S4U142;F1CYR6	C12(Carbamidomethyl)	1457.73	High	High	High	High	High	High	High	High
	LPWSTGLQMR	J9Q8Q6;Q0Q5D8;B5TM09;Q5I202	M9(Oxidation)	1204.61	High	High	High	High	High	High	High	High
	LPWSTGLQMR	J9Q8Q6;Q0Q5D8;B5TM09;Q5I202		1188.62	High	High	High	High	High	High	High	High
	IGQGQQPEK	J9Q8Q6		984.511				High	High			High
	LVVDQQLAGR	J9Q8Q6;Q5I202		1098.63	High	High	High	High	High	High	High	High
	QYGQTAVPPK	J9Q8Q6		1088.57					High
B5TM09	High molecular weight glutenin subunit 1Ay/Ta-e3 OS=Triticum monococcum subsp. aegilopoides GN=Glu-A1-2 PE=4 SV=1 - [B5TM09_TRIMO]	732	79.2301	4	3	4	4	4	4	4	4
	Sequence	Protein Group Accessions	Modifications	MH+ [Da]	CS (1)	CS (2)	Addition 7Hch (1)	Addition 7Hch (2)	Translocation alpha 7Hch (1)	Translocation alpha 7Hch (2)	Translocation beta 7Hch (1)	Translocation beta 7Hch (2)
	QVVDQQLAGR	Q0Q5D8;B5TM09		1113.6	High		High	High	High	High	High	High
	ELQESSLEACR	J9Q8Q6;Q0Q5D8;B5TM09;Q5I202	C10(Carbamidomethyl)	1321.61	High	High	High	High	High	High	High	High
	ARQPATQLPIMCR	B5TM09	M11(Oxidation); C12(Carbamidomethyl)	1557.79	High	High	High	High	High	High	High	High
	ARQPATQLPIMCR	B5TM09	C12(Carbamidomethyl)	1541.79	High	High	High	High	High	High	High	High
	LPWSTGLQMR	J9Q8Q6;Q0Q5D8;B5TM09;Q5I202	M9(Oxidation)	1204.61	High	High	High	High	High	High	High	High
	LPWSTGLQMR	J9Q8Q6;Q0Q5D8;B5TM09;Q5I202		1188.62	High	High	High	High	High	High	High	High
S4U142	High molecular weight glutenin subunit 1Dx OS=Triticum spelta GN=Glu-D1-1 PE=4 SV=1 - [S4U142_9POAL]	848	90.2816	4	2	3	4	4	4	3	3
	Sequence	Protein Group Accessions	Modifications	MH+ [Da]	CS (1)	CS (2)	Addition 7Hch (1)	Addition 7Hch (2)	Translocation alpha 7Hch (1)	Translocation alpha 7Hch (2)	Translocation beta 7Hch (1)	Translocation beta 7Hch (2)
	ACQQVMDQQLR	Q7M1M7;S4U142;Q6IZ89	C2(Carbamidomethyl); M6(Oxidation)	1392.63	High	High	High	High	High	High	High	High
	ACQQVMDQQLR	Q7M1M7;S4U142;Q6IZ89	C2(Carbamidomethyl)	1376.64	High	High	High	High	High	High	High	High
	AQQLAAQLPAMCR	Q7M1M7;Q18MZ6;J9Q8Q6;S4U142;F1CYR6	M11(Oxidation); C12(Carbamidomethyl)	1473.73	High	High	High	High	High	High		High
	AQQLAAQLPAMCR	Q7M1M7;Q18MZ6;J9Q8Q6;S4U142;F1CYR6	C12(Carbamidomethyl)	1457.73	High	High	High	High	High	High	High	High
	IFWGIPALLR	S4U142		1185.72	High		High	High	High	High		High
	ELQELQER	Q7M1M7;S4U142		1044.53	High			High		High	High
	LEGGDALSASQ	S4U142;Q7M1M7		1047.5					High
Q5I202	High molecular weight glutenin subunit 1Dy10.1t OS=Aegilops tauschii GN=Glu-1Dy10.1t PE=4 SV=1 - [Q5I202_AEGTA]	658	70.7244	6	5	7	5	6	6	6	5
	Sequence	Protein Group Accessions	Modifications	MH+ [Da]	CS (1)	CS (2)	Addition 7Hch (1)	Addition 7Hch (2)	Translocation alpha 7Hch (1)	Translocation alpha 7Hch (2)	Translocation beta 7Hch (1)	Translocation beta 7Hch (2)
	QYEQTVVPPK	Q0Q5D8;Q5I202		1188.63	High	High	High	High	High	High	High	High
	ELQESSLEACR	J9Q8Q6;Q0Q5D8;B5TM09;Q5I202	C10(Carbamidomethyl)	1321.61	High	High	High	High	High	High	High	High
	AQQPATQLPTVCR	Q5I202;Q6IZ89	C12(Carbamidomethyl)	1469.75	High	High	High	High	High	High	High	High
	LPWSTGLQMR	J9Q8Q6;Q0Q5D8;B5TM09;Q5I202	M9(Oxidation)	1204.61	High	High	High	High	High	High	High	High
	LPWSTGLQMR	J9Q8Q6;Q0Q5D8;B5TM09;Q5I202		1188.62	High	High	High	High	High	High	High	High
	SVAVSQVAR	Q5I202		916.519	High		High		High	High	High
	LVVDQQLAGR	J9Q8Q6;Q5I202		1098.63	High	High	High	High	High	High	High	High
	MEGGDALSASQ	Q0Q5D8;Q5I202;Q6IZ89		1065.45			High
Q6IZ89	High molecular weight glutenin subunit 1Ssx49077 OS=Aegilops searsii PE=4 SV=1 - [Q6IZ89_AEGSE]	800	85.0299	2	2	3	2	2	2	2	2
	Sequence	Protein Group Accessions	Modifications	MH+ [Da]	CS (1)	CS (2)	Addition 7Hch (1)	Addition 7Hch (2)	Translocation alpha 7Hch (1)	Translocation alpha 7Hch (2)	Translocation beta 7Hch (1)	Translocation beta 7Hch (2)
	ACQQVMDQQLR	Q7M1M7;S4U142;Q6IZ89	C2(Carbamidomethyl); M6(Oxidation)	1392.63	High	High	High	High	High	High	High	High
	ACQQVMDQQLR	Q7M1M7;S4U142;Q6IZ89	C2(Carbamidomethyl)	1376.64	High	High	High	High	High	High	High	High
	AQQPATQLPTVCR	Q5I202;Q6IZ89	C12(Carbamidomethyl)	1469.75	High	High	High	High	High	High	High	High
	MEGGDALSASQ	Q0Q5D8;Q5I202;Q6IZ89		1065.45			High
Q0Q5D8	High-molecular-weight glutenin By8 OS=Triticum aestivum GN=Glu PE=4 SV=1 - [Q0Q5D8_WHEAT]	720	77.2686	6	5	7	6	6	6	6	6
	Sequence	Protein Group Accessions	Modifications	MH+ [Da]	CS (1)	CS (2)	Addition 7Hch (1)	Addition 7Hch (2)	Translocation alpha 7Hch (1)	Translocation alpha 7Hch (2)	Translocation beta 7Hch (1)	Translocation beta 7Hch (2)
	QVVDQQLAGR	Q0Q5D8;B5TM09		1113.6	High		High	High	High	High	High	High
	QYEQTVVPPK	Q0Q5D8;Q5I202		1188.63	High	High	High	High	High	High	High	High
	ELQESSLEACR	J9Q8Q6;Q0Q5D8;B5TM09;Q5I202	C10(Carbamidomethyl)	1321.61	High	High	High	High	High	High	High	High
	VQQPATQLPIMCR	Q0Q5D8	M11(Oxidation); C12(Carbamidomethyl)	1557.78	High	High	High	High	High	High	High	High
	VQQPATQLPIMCR	Q0Q5D8	C12(Carbamidomethyl)	1541.79	High	High	High	High	High	High	High	High
	LPWSTGLQMR	J9Q8Q6;Q0Q5D8;B5TM09;Q5I202	M9(Oxidation)	1204.61	High	High	High	High	High	High	High	High
	LPWSTGLQMR	J9Q8Q6;Q0Q5D8;B5TM09;Q5I202		1188.62	High	High	High	High	High	High	High	High
	LVAVSQVVR	Q0Q5D8		970.604	High	High	High	High	High	High	High	High
	MEGGDALSASQ	Q0Q5D8;Q5I202;Q6IZ89		1065.45			High
Q7M1M7	High-molecular-weight glutenin OS=Triticum aestivum PE=4 SV=1 - [Q7M1M7_WHEAT]	161	17.8598	5	4	4	5	5	5	5	4
	Sequence	Protein Group Accessions	Modifications	MH+ [Da]	CS (1)	CS (2)	Addition 7Hch (1)	Addition 7Hch (2)	Translocation alpha 7Hch (1)	Translocation alpha 7Hch (2)	Translocation beta 7Hch (1)	Translocation beta 7Hch (2)
	ACQQVMDQQLR	Q7M1M7;S4U142;Q6IZ89	C2(Carbamidomethyl); M6(Oxidation)	1392.63	High	High	High	High	High	High	High	High
	ACQQVMDQQLR	Q7M1M7;S4U142;Q6IZ89	C2(Carbamidomethyl)	1376.64	High	High	High	High	High	High	High	High
	AQQLAAQLPAMCR	Q7M1M7;Q18MZ6;J9Q8Q6;S4U142;F1CYR6	M11(Oxidation); C12(Carbamidomethyl)	1473.73	High	High	High	High	High	High		High
	AQQLAAQLPAMCR	Q7M1M7;Q18MZ6;J9Q8Q6;S4U142;F1CYR6	C12(Carbamidomethyl)	1457.73	High	High	High	High	High	High	High	High
	IFWGIPALLKR	Q7M1M7		1313.81	High	High	High	High	High	High	High	High
	IFWGIPALLK	Q7M1M7		1157.71	High	High	High	High	High	High	High	High
	ELQELQER	Q7M1M7;S4U142		1044.53	High			High		High	High
	LEGGDALSASQ	S4U142;Q7M1M7		1047.5					High
Q18MZ6	High-molecular-weight glutenin subunit Bx17 OS=Triticum aestivum GN=Glu-B1 PE=4 SV=1 - [Q18MZ6_WHEAT]	747	80.0213	5	5	5	5	5	5	5	5
	Sequence	Protein Group Accessions	Modifications	MH+ [Da]	CS (1)	CS (2)	Addition 7Hch (1)	Addition 7Hch (2)	Translocation alpha 7Hch (1)	Translocation alpha 7Hch (2)	Translocation beta 7Hch (1)	Translocation beta 7Hch (2)
	LEGSDALSTRQ	Q18MZ6		1176.59	High	High	High	High	High	High	High	High
	QYEQQPVVPSK	Q18MZ6		1302.67	High	High	High	High	High	High	High	High
	LEGSDALSTR	Q18MZ6		1048.53	High	High	High	High	High	High	High	High
	DVSPGCRPITVSPGTR	Q18MZ6	C6(Carbamidomethyl)	1698.86	High	High	High	High	High	High	High	High
	AQQLAAQLPAMCR	Q7M1M7;Q18MZ6;J9Q8Q6;S4U142;F1CYR6	M11(Oxidation); C12(Carbamidomethyl)	1473.73	High	High	High	High	High	High		High
	AQQLAAQLPAMCR	Q7M1M7;Q18MZ6;J9Q8Q6;S4U142;F1CYR6	C12(Carbamidomethyl)	1457.73	High	High	High	High	High	High	High	High
F1CYR6	High-molecular-weight glutenin subunit OS=Secale cereale x Triticum aestivum GN=Glu PE=4 SV=1 - [F1CYR6_9POAL]	583	63.3081	2	2			2		2	2
	Sequence	Protein Group Accessions	Modifications	MH+ [Da]	CS (1)	CS (2)	Addition 7Hch (1)	Addition 7Hch (2)	Translocation alpha 7Hch (1)	Translocation alpha 7Hch (2)	Translocation beta 7Hch (1)	Translocation beta 7Hch (2)
	DVSPECQPVGGGPVAR	F1CYR6	C6(Carbamidomethyl)	1624.77	High	High			High		High	High
	AQQLAAQLPAMCR	Q7M1M7;Q18MZ6;J9Q8Q6;S4U142;F1CYR6	M11(Oxidation); C12(Carbamidomethyl)	1473.73	High	High			High			High
	AQQLAAQLPAMCR	Q7M1M7;Q18MZ6;J9Q8Q6;S4U142;F1CYR6	C12(Carbamidomethyl)	1457.74	High	High			High		High	High
M4CE92	Histone H2A OS=Brassica rapa subsp. pekinensis GN=BRA002523 PE=3 SV=1 - [M4CE92_BRARP]	148	15.5867		2	2	2	2	2	2	2
	Sequence	Protein Group Accessions	Modifications	MH+ [Da]	CS (1)	CS (2)	Addition 7Hch (1)	Addition 7Hch (2)	Translocation alpha 7Hch (1)	Translocation alpha 7Hch (2)	Translocation beta 7Hch (1)	Translocation beta 7Hch (2)
	AGLQFPVGR	C6T2B0;A0A059LDP1;M7Z732;M4CE92		944.533		High	High	High	High	High	High	High
	HLLLAIR	M4CE92		835.55		High	High	High	High	High	High	High
C6T2B0	Histone H2A OS=Glycine max PE=2 SV=1 - [C6T2B0_SOYBN]	128	13.6897		2	4	2		2	2	3
	Sequence	Protein Group Accessions	Modifications	MH+ [Da]	CS (1)	CS (2)	Addition 7Hch (1)	Addition 7Hch (2)	Translocation alpha 7Hch (1)	Translocation alpha 7Hch (2)	Translocation beta 7Hch (1)	Translocation beta 7Hch (2)
	GTIAGGGVIPHIHK	C6T2B0		1356.77		High	High	High			High
	AGLQFPVGR	C6T2B0;A0A059LDP1;M7Z732;M4CE92		944.533		High	High	High		High	High	High
	HLQLAIRGDEELDTLIK	C6T2B0		1964.08			High			High		High
	HLQLAIR	C6T2B0		850.525			High					High
A9U3L8	Histone H2A OS=Physcomitrella patens subsp. patens GN=HTA1508 PE=3 SV=1 - [A9U3L8_PHYPA]	151	16.456			2	2			2	2
	Sequence	Protein Group Accessions	Modifications	MH+ [Da]	CS (1)	CS (2)	Addition 7Hch (1)	Addition 7Hch (2)	Translocation alpha 7Hch (1)	Translocation alpha 7Hch (2)	Translocation beta 7Hch (1)	Translocation beta 7Hch (2)
	AGLQFPVSR	A9U3L8		974.542			High	High			High	High
	HIQLAVR	A0A059LDP1;A9U3L8		836.511			High	High			High	High
M7Z732	Histone H2A OS=Triticum urartu GN=TRIUR3_06578 PE=3 SV=1 - [M7Z732_TRIUA]	139	14.7415	3	3	4	2	3	3	3	3
	Sequence	Protein Group Accessions	Modifications	MH+ [Da]	CS (1)	CS (2)	Addition 7Hch (1)	Addition 7Hch (2)	Translocation alpha 7Hch (1)	Translocation alpha 7Hch (2)	Translocation beta 7Hch (1)	Translocation beta 7Hch (2)
	AGLQFPVGR	C6T2B0;A0A059LDP1;M7Z732;M4CE92		944.533	High	High	High	High	High	High	High	High
	LLAGVTIAHGGVIPK	M7Z732		1445.88	High	High	High		High	High	High	High
	HLLLAVR	M7Z732		821.535	High	High	High	High	High	High	High	High
	INPVLLPK	M7Z732		893.581			High
F2E328	Histone H2B OS=Hordeum vulgare var. distichum PE=2 SV=1 - [F2E328_HORVD]	150	16.226	3	4	5	4	4	4	4	4
	Sequence	Protein Group Accessions	Modifications	MH+ [Da]	CS (1)	CS (2)	Addition 7Hch (1)	Addition 7Hch (2)	Translocation alpha 7Hch (1)	Translocation alpha 7Hch (2)	Translocation beta 7Hch (1)	Translocation beta 7Hch (2)
	YNKKPTITSR	F2E328;K3YK14;F2EGK6;B4FCM8		1207.68	High	High	High	High	High	High	High	High
	KPVEEEPAAEK	F2E328		1226.63	High	High	High	High	High	High	High	High
	KPVEEEPAAEKAEK	F2E328		1554.8	High	High	High	High	High	High	High	High
	AMSIMNSFINDIFEK	K3YK14;F2E328;F2EGK6;B4FCM8;W5E0R4;W5G400		1759.85			High			High
	QVHPDIGISSK	F2E328;K3YK14;F2EGK6;B4FCM8		1180.63		High	High	High	High		High	High
F2EGK6	Histone H2B OS=Hordeum vulgare var. distichum PE=2 SV=1 - [F2EGK6_HORVD]	152	16.5251	2	3	3	2	3	3	3	3
	Sequence	Protein Group Accessions	Modifications	MH+ [Da]	CS (1)	CS (2)	Addition 7Hch (1)	Addition 7Hch (2)	Translocation alpha 7Hch (1)	Translocation alpha 7Hch (2)	Translocation beta 7Hch (1)	Translocation beta 7Hch (2)
	KPAEEEPTTEKAEK	F2EGK6		1586.79	High	High			High	High	High	High
	YNKKPTITSR	F2E328;K3YK14;F2EGK6;B4FCM8		1207.68	High	High	High	High	High	High	High	High
	AMSIMNSFINDIFEK	K3YK14;F2E328;F2EGK6;B4FCM8;W5E0R4;W5G400		1759.85			High			High
	QVHPDIGISSK	F2E328;K3YK14;F2EGK6;B4FCM8		1180.63		High	High	High	High		High	High
K3YK14	Histone H2B OS=Setaria italica GN=Si014583m.g PE=3 SV=1 - [K3YK14_SETIT]	151	16.3661	3	3	5	4	3	4	3	4
	Sequence	Protein Group Accessions	Modifications	MH+ [Da]	CS (1)	CS (2)	Addition 7Hch (1)	Addition 7Hch (2)	Translocation alpha 7Hch (1)	Translocation alpha 7Hch (2)	Translocation beta 7Hch (1)	Translocation beta 7Hch (2)
	KPAEEEPAAEK	K3YK14		1198.6	High		High	High		High		High
	KPAEEEPAAEKAEK	K3YK14		1526.77	High	High	High	High	High	High	High	High
	YNKKPTITSR	F2E328;K3YK14;F2EGK6;B4FCM8		1207.68	High	High	High	High	High	High	High	High
	AMSIMNSFINDIFEK	K3YK14;F2E328;F2EGK6;B4FCM8;W5E0R4;W5G400		1759.85			High			High
	QVHPDIGISSK	F2E328;K3YK14;F2EGK6;B4FCM8		1180.63		High	High	High	High		High	High
W5E0R4	Histone H2B OS=Triticum aestivum PE=3 SV=1 - [W5E0R4_WHEAT]	149	16.282			2			2
	Sequence	Protein Group Accessions	Modifications	MH+ [Da]	CS (1)	CS (2)	Addition 7Hch (1)	Addition 7Hch (2)	Translocation alpha 7Hch (1)	Translocation alpha 7Hch (2)	Translocation beta 7Hch (1)	Translocation beta 7Hch (2)
	KPAAEVAEKAEK	W5E0R4		1270.7			High			High
	AMSIMNSFINDIFEK	K3YK14;F2E328;F2EGK6;B4FCM8;W5E0R4;W5G400		1759.85			High			High
W5G400	Histone H2B OS=Triticum aestivum PE=3 SV=1 - [W5G400_WHEAT]	159	17.1355			2			2
	Sequence	Protein Group Accessions	Modifications	MH+ [Da]	CS (1)	CS (2)	Addition 7Hch (1)	Addition 7Hch (2)	Translocation alpha 7Hch (1)	Translocation alpha 7Hch (2)	Translocation beta 7Hch (1)	Translocation beta 7Hch (2)
	KPAEEEPVTEK	W5G400		1256.64			High			High
	AMSIMNSFINDIFEK	K3YK14;F2E328;F2EGK6;B4FCM8;W5E0R4;W5G400		1759.85			High			High
W5H5H3	Histone H2B OS=Triticum aestivum PE=3 SV=1 - [W5H5H3_WHEAT]	145	15.5206	2
	Sequence	Protein Group Accessions	Modifications	MH+ [Da]	CS (1)	CS (2)	Addition 7Hch (1)	Addition 7Hch (2)	Translocation alpha 7Hch (1)	Translocation alpha 7Hch (2)	Translocation beta 7Hch (1)	Translocation beta 7Hch (2)
	AAEKKPVAVAAEK	W5H5H3		1311.76	High
	QVHPDVGISSK	W5H5H3		1166.62	High
B4FCM8	Histone H2B OS=Zea mays GN=ZEAMMB73_614350 PE=2 SV=1 - [B4FCM8_MAIZE]	150	16.18		2	4	4	2	3	2	2
	Sequence	Protein Group Accessions	Modifications	MH+ [Da]	CS (1)	CS (2)	Addition 7Hch (1)	Addition 7Hch (2)	Translocation alpha 7Hch (1)	Translocation alpha 7Hch (2)	Translocation beta 7Hch (1)	Translocation beta 7Hch (2)
	YNKKPTITSR	F2E328;K3YK14;F2EGK6;B4FCM8		1207.68		High	High	High	High	High	High	High
	KPAEEEPATEK	B4FCM8		1228.6			High	High		High
	AMSIMNSFINDIFEK	K3YK14;F2E328;F2EGK6;B4FCM8;W5E0R4;W5G400		1759.85			High			High
	KPAEEEPATEKAEK	B4FCM8		1556.78				High
	QVHPDIGISSK	F2E328;K3YK14;F2EGK6;B4FCM8		1180.63		High	High	High	High		High	High
B6TJ90	Histone H4 OS=Zea mays PE=2 SV=1 - [B6TJ90_MAIZE]	183	20.0626	7	7	8	6	7	7	8	7
	Sequence	Protein Group Accessions	Modifications	MH+ [Da]	CS (1)	CS (2)	Addition 7Hch (1)	Addition 7Hch (2)	Translocation alpha 7Hch (1)	Translocation alpha 7Hch (2)	Translocation beta 7Hch (1)	Translocation beta 7Hch (2)
	DAVTYTEHAR	B6TJ90		1162.55	High	High	High	High	High	High	High	High
	DNIQGITKPAIR	B6TJ90		1325.75	High	High	High	High	High	High	High	High
	VLRDNIQGITKPAIR	B6TJ90		1694	High	High	High	High	High	High	High	High
	ISGLIYEETR	B6TJ90		1180.62	High	High	High	High	High	High	High	High
	YMVIQGEPGVVIR	B6TJ90		1460.79	High	High	High	High	High	High	High	High
	TVTAMDVVYALKR	B6TJ90		1466.81	High	High	High	High	High	High	High	High
	TVTAMDVVYALK	B6TJ90		1310.7	High	High	High		High	High	High
	IFLENVIR	B6TJ90		1003.59			High				High	High
M8AJX1	HMG-Y-related protein A OS=Triticum urartu GN=TRIUR3_33243 PE=3 SV=1 - [M8AJX1_TRIUA]	128	13.0309						2
	Sequence	Protein Group Accessions	Modifications	MH+ [Da]	CS (1)	CS (2)	Addition 7Hch (1)	Addition 7Hch (2)	Translocation alpha 7Hch (1)	Translocation alpha 7Hch (2)	Translocation beta 7Hch (1)	Translocation beta 7Hch (2)
	VATEAASPAPGSGSAPAK	M8AJX1		1568.79						High
	VATEAASPAPGSGSAPAKR	M8AJX1		1724.89						High
D2E9R6	Hsp organizing protein/stress-inducible protein OS=Dactylis glomerata PE=2 SV=1 - [D2E9R6_DACGL]	578	64.5075							2	2
	Sequence	Protein Group Accessions	Modifications	MH+ [Da]	CS (1)	CS (2)	Addition 7Hch (1)	Addition 7Hch (2)	Translocation alpha 7Hch (1)	Translocation alpha 7Hch (2)	Translocation beta 7Hch (1)	Translocation beta 7Hch (2)
	SAALASIHR	D2E9R6		925.521							High	High
	LINAGIVQTR	D2E9R6		1084.65							High	High
M7YJX1	Hydroxysteroid 11-alpha-dehydrogenase 1-like protein OS=Triticum urartu GN=TRIUR3_18447 PE=4 SV=1 - [M7YJX1_TRIUA]	269	29.8457	2		3				3	4
	Sequence	Protein Group Accessions	Modifications	MH+ [Da]	CS (1)	CS (2)	Addition 7Hch (1)	Addition 7Hch (2)	Translocation alpha 7Hch (1)	Translocation alpha 7Hch (2)	Translocation beta 7Hch (1)	Translocation beta 7Hch (2)
	FQEVEDVNYFR	M7YJX1		1445.67	High							High
	AAALNFYDTLR	F2E8R9;W5BC30;W5ATP9;M7YJX1		1254.65	High		High				High	High
	ITEIVPGVVESEITK	M7YJX1;W5ATP9;W5BC30		1613.9			High				High	High
	VCFPEILAWSSR	M7YJX1;W5ATP9	C2(Carbamidomethyl)	1464.73			High
	TLGRPATTDTVGR	M7YJX1;F2E8R9;W5ATP9		1344.72								High
	SPEIQAR	M7YJX1;W5ATP9		800.428							High
F2CQL5	Isocitrate dehydrogenase [NADP] OS=Hordeum vulgare var. distichum PE=2 SV=1 - [F2CQL5_HORVD]	409	45.8093	11	7	4	5	10	4	6	8
	Sequence	Protein Group Accessions	Modifications	MH+ [Da]	CS (1)	CS (2)	Addition 7Hch (1)	Addition 7Hch (2)	Translocation alpha 7Hch (1)	Translocation alpha 7Hch (2)	Translocation beta 7Hch (1)	Translocation beta 7Hch (2)
	ATDAVLKGPGK	F2CQL5		1056.61	High	High	High	High	High		High	High
	TIEAEAAHGTVTR	F2CQL5		1355.69	High	High	High	High	High	High	High	High
	LEEACVGTVESGK	F2CQL5	C5(Carbamidomethyl)	1378.65	High	High	High	High	High	High	High	High
	SKYEAAGIWYEHR	F2CQL5		1609.77	High	High			High		High	High
	LIDDMVAYALK	F2CQL5		1251.67	High	High
	GGETSTNSIASIFAWTR	F2CQL5		1797.88	High			High	High		High
	FKDIFQEIYEAGWK	F2CQL5		1773.89	High				High
	LIFPFLDLDIK	F2CQL5		1333.78	High	High			High	High	High	High
	DLALLVHGSSK	F2CQL5		1139.64	High		High		High	High		High
	LVPGWTKPICIGR	F2CQL5	C10(Carbamidomethyl)	1496.84	High	High			High			High
	DATDDKVTVEAAEATLK	F2CQL5		1776.88				High
	YFDLGVLHR	F2CQL5		1119.59					High
	HAFGDQYR	F2CQL5		993.454								High
	SEGGYVWACK	F2CQL5	C9(Carbamidomethyl)	1156.51	High
F2DCS7	Ketol-acid reductoisomerase OS=Hordeum vulgare var. distichum PE=2 SV=1 - [F2DCS7_HORVD]	577	62.1656	6	5	3	6	6	5	5	4
	Sequence	Protein Group Accessions	Modifications	MH+ [Da]	CS (1)	CS (2)	Addition 7Hch (1)	Addition 7Hch (2)	Translocation alpha 7Hch (1)	Translocation alpha 7Hch (2)	Translocation beta 7Hch (1)	Translocation beta 7Hch (2)
	NISVVAVCPK	F2DCS7;M8BE45	C8(Carbamidomethyl)	1086.6	High	High		High	High	High	High	High
	VSLAGHEEYIVR	F2DCS7;M8BE45		1372.72	High	High	High	High	High	High	High	High
	GVAFMVDNCSTTAR	F2DCS7;M8BE45	C9(Carbamidomethyl)	1528.69	High	High	High	High	High	High	High	High
	STVEGITGIISK	F2DCS7;M8BE45		1204.67	High				High	High		High
	QIGVIGWGSQGPAQAQNLR	F2DCS7		1980.04	High	High		High	High	High	High
	VGAAMPSLDFDTAVFNK	F2DCS7		1782.87	High
	NLFPLLPEAFK	F2DCS7;M8BE45		1288.73		High	High	High			High
	GILLGAVHGIVEALFR	F2DCS7;M8BE45		1664.99				High	High
M8BE45	Ketol-acid reductoisomerase, chloroplastic OS=Aegilops tauschii GN=F775_30375 PE=4 SV=1 - [M8BE45_AEGTA]	533	58.7918	5	5	4	6	6	5	4	4
	Sequence	Protein Group Accessions	Modifications	MH+ [Da]	CS (1)	CS (2)	Addition 7Hch (1)	Addition 7Hch (2)	Translocation alpha 7Hch (1)	Translocation alpha 7Hch (2)	Translocation beta 7Hch (1)	Translocation beta 7Hch (2)
	NISVVAVCPK	F2DCS7;M8BE45	C8(Carbamidomethyl)	1086.6	High	High		High	High	High	High	High
	VSLAGHEEYIVR	F2DCS7;M8BE45		1372.72	High	High	High	High	High	High	High	High
	GVAFMVDNCSTTAR	F2DCS7;M8BE45	C9(Carbamidomethyl)	1528.69	High	High	High	High	High	High	High	High
	YTEQGMDEELAYK	M8BE45		1576.68	High	High	High	High	High	High
	STVEGITGIISK	F2DCS7;M8BE45		1204.67	High				High	High		High
	NLFPLLPEAFK	F2DCS7;M8BE45		1288.73		High	High	High			High
	GILLGAVHGIVEALFR	F2DCS7;M8BE45		1664.99				High	High
M8C2U9	Lamin-like protein OS=Aegilops tauschii GN=F775_05327 PE=4 SV=1 - [M8C2U9_AEGTA]	174	19.5075	4							2
	Sequence	Protein Group Accessions	Modifications	MH+ [Da]	CS (1)	CS (2)	Addition 7Hch (1)	Addition 7Hch (2)	Translocation alpha 7Hch (1)	Translocation alpha 7Hch (2)	Translocation beta 7Hch (1)	Translocation beta 7Hch (2)
	KLDVVEVNKR	M8C2U9		1199.71	High							High
	FYYFTCSVR	M8C2U9	C6(Carbamidomethyl)	1242.56	High
	VYIDWMPR	M8C2U9	M6(Oxidation)	1095.53	High
	GTTFVLLSEAK	M8C2U9		1165.65	High							High
M8C1W9	L-ascorbate peroxidase 2, cytosolic OS=Aegilops tauschii GN=F775_32894 PE=3 SV=1 - [M8C1W9_AEGTA]	256	27.6418	4	4	5	5	3	4	4	2
	Sequence	Protein Group Accessions	Modifications	MH+ [Da]	CS (1)	CS (2)	Addition 7Hch (1)	Addition 7Hch (2)	Translocation alpha 7Hch (1)	Translocation alpha 7Hch (2)	Translocation beta 7Hch (1)	Translocation beta 7Hch (2)
	LPDATQGSDHLR	M8C1W9		1309.65	High	High	High	High	High	High	High	High
	LAWHSAGTFDVATK	M8C1W9		1503.76	High	High		High	High	High	High
	EGLLQLPTDK	M8C1W9		1113.61	High		High	High		High	High
	CYPTVSDEYLAAVAK	M8C1W9	C1(Carbamidomethyl)	1686.8	High	High	High		High
	CPAELAHGANAGLDIAVR	M8C1W9	C1(Carbamidomethyl)	1834.92		High	High	High		High		High
	TLLTDPAFRPLVDK	M8C1W9		1585.89			High				High
	NCAPLMLR	M8C1W9	C2(Carbamidomethyl)	974.489				High
Q05191	Late embryogenesis abundant protein B19.4 OS=Hordeum vulgare GN=B19.4 PE=2 SV=1 - [LE194_HORVU]	153	16.886	4	3	4	4	4	5	3	3
	Sequence	Protein Group Accessions	Modifications	MH+ [Da]	CS (1)	CS (2)	Addition 7Hch (1)	Addition 7Hch (2)	Translocation alpha 7Hch (1)	Translocation alpha 7Hch (2)	Translocation beta 7Hch (1)	Translocation beta 7Hch (2)
	KEQLGEEGYR	P42755;Q05191;M8C3M4		1208.59	High	High	High	High	High	High	High
	EGETVVPGGTGGK	P04568;M7XKX9;P42755;Q9LD94;Q05191;M8C3M4		1187.59	High	High	High	High	High	High	High	High
	EGIDIDESK	P04568;M7XKX9;Q05191;Q9LD94;N1QPE2		1005.47	High		High	High	High	High		High
	EGIDIDESKFK	P04568;M7XKX9;Q05191;Q9LD94;N1QPE2		1280.64	High	High	High	High	High	High	High	High
	KGGLSTMNESGGER	Q05191	M7(Oxidation)	1438.66						High
W5EBH5	Lipoxygenase (Fragment) OS=Triticum aestivum PE=3 SV=1 - [W5EBH5_WHEAT]	805	90.115			4		2	3	3
	Sequence	Protein Group Accessions	Modifications	MH+ [Da]	CS (1)	CS (2)	Addition 7Hch (1)	Addition 7Hch (2)	Translocation alpha 7Hch (1)	Translocation alpha 7Hch (2)	Translocation beta 7Hch (1)	Translocation beta 7Hch (2)
	KPNANDPNLESR	W5EBH5		1354.67			High			High
	NLRGDDQQGPYQEHDR	W5EBH5		1927.86			High
	NLEGLTVQQALESNR	W5EBH5		1671.86			High		High	High	High
	FTEQGLPDDLIKR	W5EBH5		1531.81			High		High		High
	HSSDELYLGQR	W5EBH5		1304.62						High	High
V9P7D7	LMW-i glutenin subunit 37 OS=Triticum aestivum GN=LMW-i PE=4 SV=1 - [V9P7D7_WHEAT]	351	40.0258	2	3	3	3	3	3	3	3
	Sequence	Protein Group Accessions	Modifications	MH+ [Da]	CS (1)	CS (2)	Addition 7Hch (1)	Addition 7Hch (2)	Translocation alpha 7Hch (1)	Translocation alpha 7Hch (2)	Translocation beta 7Hch (1)	Translocation beta 7Hch (2)
	VFLQQQCIPVAMQR	V9P7D7	C7(Carbamidomethyl); M12(Oxidation)	1733.88	High	High	High	High	High	High	High	High
	ILPTMCSVNVPLYR	Q7DM83;B9VUV5;V9P7D7	M5(Oxidation); C6(Carbamidomethyl)	1678.87	High	High	High	High	High	High	High	High
	VFLQQQCIPVAMQR	V9P7D7	C7(Carbamidomethyl)	1717.89	High	High	High	High	High	High	High	High
	ILPTMCSVNVPLYR	Q7DM83;B9VUV5;V9P7D7	C6(Carbamidomethyl)	1662.87	High	High	High	High	High	High	High	High
	TTTSVPFGVGTGVGAY	Q7DM83;Q6J162;B9VUV5;V9P7D7;K7WV92;Q1ZZT4		1513.76		High	High	High	High	High	High	High
Q7Y074	Low molecular weight glutenin OS=Triticum aestivum subsp. tibeticum PE=4 SV=1 - [Q7Y074_WHEAT]	301	34.1381	2	2	2	3	3			2
	Sequence	Protein Group Accessions	Modifications	MH+ [Da]	CS (1)	CS (2)	Addition 7Hch (1)	Addition 7Hch (2)	Translocation alpha 7Hch (1)	Translocation alpha 7Hch (2)	Translocation beta 7Hch (1)	Translocation beta 7Hch (2)
	GTFLQPHQIAR	Q7Y074		1267.69	High	High	High	High	High			High
	VFLQQQCNPVAMPQR	Q7Y074;B9VUV5	C7(Carbamidomethyl); M12(Oxidation)	1831.89				High	High			High
	LEVMTSIALR	K7WV92;Q7Y074		1132.64	High	High	High	High	High
K7X1L6	Low molecular weight glutenin subunit OS=Aegilops tauschii GN=glu-3 PE=4 SV=1 - [K7X1L6_AEGTA]	305	34.6456	2		2		2	2		2
	Sequence	Protein Group Accessions	Modifications	MH+ [Da]	CS (1)	CS (2)	Addition 7Hch (1)	Addition 7Hch (2)	Translocation alpha 7Hch (1)	Translocation alpha 7Hch (2)	Translocation beta 7Hch (1)	Translocation beta 7Hch (2)
	VFLQQQCSPVAMPQR	Q7DM83;K7WV92;Q6B779;K7X1L6	C7(Carbamidomethyl); M12(Oxidation)	1804.88	High		High		High	High		High
	VFLQQQCSPVAMPQR	Q7DM83;K7WV92;Q6B779;K7X1L6	C7(Carbamidomethyl)	1788.89	High		High		High	High		High
	TTTSVPFGVGAGVGAY	K7X1L6		1483.74	High		High		High	High		High
K7WV92	Low molecular weight glutenin subunit OS=Triticum aestivum GN=glu-3 PE=4 SV=1 - [K7WV92_WHEAT]	315	35.9611	2	3	3	3	3	3	2	2
	Sequence	Protein Group Accessions	Modifications	MH+ [Da]	CS (1)	CS (2)	Addition 7Hch (1)	Addition 7Hch (2)	Translocation alpha 7Hch (1)	Translocation alpha 7Hch (2)	Translocation beta 7Hch (1)	Translocation beta 7Hch (2)
	VFLQQQCSPVAMPQR	Q7DM83;K7WV92;Q6B779;K7X1L6	C7(Carbamidomethyl); M12(Oxidation)	1804.88	High	High	High	High	High	High	High	High
	VFLQQQCSPVAMPQR	Q7DM83;K7WV92;Q6B779;K7X1L6	C7(Carbamidomethyl)	1788.89	High	High	High	High	High	High	High	High
	TTTSVPFGVGTGVGAY	Q7DM83;Q6J162;B9VUV5;V9P7D7;K7WV92;Q1ZZT4		1513.76		High	High	High	High	High	High	High
	LEVMTSIALR	K7WV92;Q7Y074		1132.64	High	High	High	High	High	High
B9VUV5	Low molecular weight glutenin subunit OS=Triticum macha PE=4 SV=1 - [B9VUV5_9POAL]	297	33.9002			2	3	3	2	2	3
	Sequence	Protein Group Accessions	Modifications	MH+ [Da]	CS (1)	CS (2)	Addition 7Hch (1)	Addition 7Hch (2)	Translocation alpha 7Hch (1)	Translocation alpha 7Hch (2)	Translocation beta 7Hch (1)	Translocation beta 7Hch (2)
	ILPTMCSVNVPLYR	Q7DM83;B9VUV5;V9P7D7	M5(Oxidation); C6(Carbamidomethyl)	1678.87			High	High	High	High	High	High
	ILPTMCSVNVPLYR	Q7DM83;B9VUV5;V9P7D7	C6(Carbamidomethyl)	1662.87			High	High	High	High	High	High
	TTTSVPFGVGTGVGAY	Q7DM83;Q6J162;B9VUV5;V9P7D7;K7WV92;Q1ZZT4		1513.76			High	High	High	High	High	High
	VFLQQQCNPVAMPQR	Q7Y074;B9VUV5	C7(Carbamidomethyl); M12(Oxidation)	1831.89				High	High			High
Q6B779	Low molecular weight protein OS=Aegilops tauschii x Triticum turgidum PE=4 SV=1 - [Q6B779_9POAL]	304	34.4434		2	2	2
	Sequence	Protein Group Accessions	Modifications	MH+ [Da]	CS (1)	CS (2)	Addition 7Hch (1)	Addition 7Hch (2)	Translocation alpha 7Hch (1)	Translocation alpha 7Hch (2)	Translocation beta 7Hch (1)	Translocation beta 7Hch (2)
	VFLQQQCSPVAMPQR	Q7DM83;K7WV92;Q6B779;K7X1L6	C7(Carbamidomethyl); M12(Oxidation)	1804.88		High	High	High
	VFLQQQCSPVAMPQR	Q7DM83;K7WV92;Q6B779;K7X1L6	C7(Carbamidomethyl)	1788.89		High	High	High
	TTTSVPFGVGTGVGA	Q6B779		1350.69		High	High	High
Q7DM83	Low-molecular-weight glutenin storage protein (Fragment) OS=Triticum aestivum PE=2 SV=1 - [Q7DM83_WHEAT]	234	26.4884	2	3	3	3	3	3	3	3
	Sequence	Protein Group Accessions	Modifications	MH+ [Da]	CS (1)	CS (2)	Addition 7Hch (1)	Addition 7Hch (2)	Translocation alpha 7Hch (1)	Translocation alpha 7Hch (2)	Translocation beta 7Hch (1)	Translocation beta 7Hch (2)
	VFLQQQCSPVAMPQR	Q7DM83;K7WV92;Q6B779;K7X1L6	C7(Carbamidomethyl); M12(Oxidation)	1804.88	High	High	High	High	High	High	High	High
	VFLQQQCSPVAMPQR	Q7DM83;K7WV92;Q6B779;K7X1L6	C7(Carbamidomethyl)	1788.89	High	High	High	High	High	High	High	High
	ILPTMCSVNVPLYR	Q7DM83;B9VUV5;V9P7D7	M5(Oxidation); C6(Carbamidomethyl)	1678.87	High	High	High	High	High	High	High	High
	ILPTMCSVNVPLYR	Q7DM83;B9VUV5;V9P7D7	C6(Carbamidomethyl)	1662.87	High	High	High	High	High	High	High	High
	TTTSVPFGVGTGVGAY	Q7DM83;Q6J162;B9VUV5;V9P7D7;K7WV92;Q1ZZT4		1513.76		High	High	High	High	High	High	High
Q1ZZT4	Low-molecular-weight glutenin subunit OS=Triticum aestivum PE=4 SV=1 - [Q1ZZT4_WHEAT]	281	31.771			2	2	2	2	2	2
	Sequence	Protein Group Accessions	Modifications	MH+ [Da]	CS (1)	CS (2)	Addition 7Hch (1)	Addition 7Hch (2)	Translocation alpha 7Hch (1)	Translocation alpha 7Hch (2)	Translocation beta 7Hch (1)	Translocation beta 7Hch (2)
	VFLQQQCSHVAMSQR	Q1ZZT4	C7(Carbamidomethyl); M12(Oxidation)	1834.87			High	High	High	High	High	High
	VFLQQQCSHVAMSQR	Q1ZZT4	C7(Carbamidomethyl)	1818.87			High	High	High	High	High	High
	TTTSVPFGVGTGVGAY	Q7DM83;Q6J162;B9VUV5;V9P7D7;K7WV92;Q1ZZT4		1513.76			High	High	High	High	High	High
W5EYS2	Lysine--tRNA ligase OS=Triticum aestivum PE=3 SV=1 - [W5EYS2_WHEAT]	430	48.9417	2
	Sequence	Protein Group Accessions	Modifications	MH+ [Da]	CS (1)	CS (2)	Addition 7Hch (1)	Addition 7Hch (2)	Translocation alpha 7Hch (1)	Translocation alpha 7Hch (2)	Translocation beta 7Hch (1)	Translocation beta 7Hch (2)
	LLFYDLYGDGVK	W5EYS2		1402.72	High
	FLASISVPGYIEK	W5EYS2		1423.78	High
T1NAD0	Malate dehydrogenase (Fragment) OS=Triticum urartu PE=3 SV=1 - [T1NAD0_TRIUA]	318	33.9374	10	9	8	7	9	9	6	8
	Sequence	Protein Group Accessions	Modifications	MH+ [Da]	CS (1)	CS (2)	Addition 7Hch (1)	Addition 7Hch (2)	Translocation alpha 7Hch (1)	Translocation alpha 7Hch (2)	Translocation beta 7Hch (1)	Translocation beta 7Hch (2)
	AQASALEAHAAPNCK	T1NAD0	C14(Carbamidomethyl)	1538.74	High	High	High	High	High	High	High	High
	KKMDATAQELSEEK	M0Z0D3;T1NAD0		1607.79	High	High	High		High	High		High
	KMDATAQELSEEK	M0Z0D3;T1NAD0		1479.7	High	High			High	High
	LGVQVSDVK	T1NAD0		944.54	High	High	High	High	High	High	High	High
	KLSSALSAASSACDHIR	M0Z0D3;T1NAD0;D7SLT0	C13(Carbamidomethyl)	1773.89	High	High	High	High	High	High	High	High
	LSSALSAASSACDHIR	M0Z0D3;T1NAD0;D7SLT0	C12(Carbamidomethyl)	1645.8	High
	VLVVANPANTNALILK	M0Z0D3;T1NAD0;D7SLT0;V9I0W6;A0A059B357		1649.99	High	High	High	High	High	High	High	High
	MELIDAAFPLLK	T1NAD0;A0A059B357		1360.76	High	High	High	High	High	High	High	High
	MDATAQELSEEK	M0Z0D3;T1NAD0		1351.6		High	High			High
	ALGQISER	M0Z0D3;T1NAD0;A0A059B357		873.479	High		High	High	High	High	High	High
	EFAPSIPEK	M0Z0D3;T1NAD0;D7SLT0;V9I0W6;A0A059B357		1017.52	High	High		High	High			High
D0EZP0	Malate dehydrogenase (Fragment) OS=Zea mays PE=2 SV=1 - [D0EZP0_MAIZE]	295	30.74	3	2	2		3	2	3
	Sequence	Protein Group Accessions	Modifications	MH+ [Da]	CS (1)	CS (2)	Addition 7Hch (1)	Addition 7Hch (2)	Translocation alpha 7Hch (1)	Translocation alpha 7Hch (2)	Translocation beta 7Hch (1)	Translocation beta 7Hch (2)
	KLFGVTTLDVVR	M0T107;D0EZP0;A0A022QCF0		1347.8	High	High			High		High
	DDLFNINAGIVK	D0EZP0;M0T107		1318.7	High	High	High		High	High	High
	TQDGGTEVVEAK	D0EZP0		1233.6					High	High	High
	RTQDGGTEVVEAK	D0EZP0		1389.7	High		High
M0Z0D3	Malate dehydrogenase OS=Hordeum vulgare var. distichum PE=3 SV=1 - [M0Z0D3_HORVD]	309	33.1539	8	7	5	5	6	6	4	6
	Sequence	Protein Group Accessions	Modifications	MH+ [Da]	CS (1)	CS (2)	Addition 7Hch (1)	Addition 7Hch (2)	Translocation alpha 7Hch (1)	Translocation alpha 7Hch (2)	Translocation beta 7Hch (1)	Translocation beta 7Hch (2)
	KKMDATAQELSEEK	M0Z0D3;T1NAD0		1607.79	High	High	High		High	High		High
	KMDATAQELSEEK	M0Z0D3;T1NAD0		1479.7	High	High			High	High
	KLSSALSAASSACDHIR	M0Z0D3;T1NAD0;D7SLT0	C13(Carbamidomethyl)	1773.89	High	High	High	High	High	High	High	High
	LSSALSAASSACDHIR	M0Z0D3;T1NAD0;D7SLT0	C12(Carbamidomethyl)	1645.8	High
	VLVVANPANTNALILK	M0Z0D3;T1NAD0;D7SLT0;V9I0W6;A0A059B357		1649.99	High	High	High	High	High	High	High	High
	MDATAQELSEEK	M0Z0D3;T1NAD0		1351.6		High	High			High
	ALGQISER	M0Z0D3;T1NAD0;A0A059B357		873.479	High		High	High	High	High	High	High
	LNVQVSDVK	M0Z0D3		1001.56	High	High		High			High	High
	EFAPSIPEK	M0Z0D3;T1NAD0;D7SLT0;V9I0W6;A0A059B357		1017.52	High	High		High	High			High
M0T107	Malate dehydrogenase OS=Musa acuminata subsp. malaccensis PE=4 SV=1 - [M0T107_MUSAM]	314	33.8006	2	3	2		2	2	3
	Sequence	Protein Group Accessions	Modifications	MH+ [Da]	CS (1)	CS (2)	Addition 7Hch (1)	Addition 7Hch (2)	Translocation alpha 7Hch (1)	Translocation alpha 7Hch (2)	Translocation beta 7Hch (1)	Translocation beta 7Hch (2)
	KLFGVTTLDVVR	M0T107;D0EZP0;A0A022QCF0		1347.8	High	High			High		High
	DDLFNINAGIVK	D0EZP0;M0T107		1318.7	High	High	High		High	High	High
	IQNAGTEVVEAK	M0T107		1258.66		High	High			High	High
V9I0W6	Malate dehydrogenase OS=Paeonia suffruticosa GN=MDH PE=2 SV=1 - [V9I0W6_PAESU]	332	35.6143	2	2	2	3	3			2
	Sequence	Protein Group Accessions	Modifications	MH+ [Da]	CS (1)	CS (2)	Addition 7Hch (1)	Addition 7Hch (2)	Translocation alpha 7Hch (1)	Translocation alpha 7Hch (2)	Translocation beta 7Hch (1)	Translocation beta 7Hch (2)
	VLVVANPANTNALILK	M0Z0D3;T1NAD0;D7SLT0;V9I0W6;A0A059B357		1649.99	High	High	High	High	High			High
	GEFIATVQQR	V9I0W6		1148.61			High	High	High
	EFAPSIPEK	M0Z0D3;T1NAD0;D7SLT0;V9I0W6;A0A059B357		1017.52	High	High		High	High			High
D7SLT0	Malate dehydrogenase OS=Vitis vinifera GN=VIT_15s0021g02410 PE=3 SV=1 - [D7SLT0_VITVI]	332	35.8394	5	4	3	4	4	2	3	4
	Sequence	Protein Group Accessions	Modifications	MH+ [Da]	CS (1)	CS (2)	Addition 7Hch (1)	Addition 7Hch (2)	Translocation alpha 7Hch (1)	Translocation alpha 7Hch (2)	Translocation beta 7Hch (1)	Translocation beta 7Hch (2)
	AQASALEQHAAPNCK	D7SLT0	C14(Carbamidomethyl)	1595.76	High	High	High	High	High		High	High
	KLSSALSAASSACDHIR	M0Z0D3;T1NAD0;D7SLT0	C13(Carbamidomethyl)	1773.89	High	High	High	High	High	High	High	High
	LSSALSAASSACDHIR	M0Z0D3;T1NAD0;D7SLT0	C12(Carbamidomethyl)	1645.8	High
	VLVVANPANTNALILK	M0Z0D3;T1NAD0;D7SLT0;V9I0W6;A0A059B357		1649.99	High	High	High	High	High	High	High	High
	EFAPSIPEK	M0Z0D3;T1NAD0;D7SLT0;V9I0W6;A0A059B357		1017.52	High	High		High	High			High
N1QZ20	Methylmalonate-semialdehyde dehydrogenase (Acylating), mitochondrial OS=Aegilops tauschii GN=F775_32712 PE=4 SV=1 - [N1QZ20_AEGTA]	550	59.1649	5	6	2	3	3	4	4	6
	Sequence	Protein Group Accessions	Modifications	MH+ [Da]	CS (1)	CS (2)	Addition 7Hch (1)	Addition 7Hch (2)	Translocation alpha 7Hch (1)	Translocation alpha 7Hch (2)	Translocation beta 7Hch (1)	Translocation beta 7Hch (2)
	LVQSGADSGAR	N1QZ20;W5BF08		1060.54	High	High	High	High	High	High	High	High
	LAENITTEQGK	N1QZ20;W5BF08		1203.62	High	High		High	High	High	High	High
	AESLDDAIQIVNR	N1QZ20;W5BF08		1443.74	High	High				High	High	High
	ATEHVDVTNPATQEVVSR	N1QZ20;W5BF08		1952.96		High	High			High	High	High
	IPLTTADEFR	N1QZ20		1162.61	High	High		High				High
	ASFAGDLNFYGK	N1QZ20;W5BF08		1289.62	High	High			High			High
N1R1X8	Monodehydroascorbate reductase OS=Aegilops tauschii GN=F775_29564 PE=4 SV=1 - [N1R1X8_AEGTA]	419	44.849	2	2	2				2
	Sequence	Protein Group Accessions	Modifications	MH+ [Da]	CS (1)	CS (2)	Addition 7Hch (1)	Addition 7Hch (2)	Translocation alpha 7Hch (1)	Translocation alpha 7Hch (2)	Translocation beta 7Hch (1)	Translocation beta 7Hch (2)
	LPGFHVCVGSGGER	N1R1X8	C7(Carbamidomethyl)	1471.71	High	High	High				High
	QGVQPGELAIISK	N1R1X8		1339.76	High	High	High				High
A4ZIU7	Monomeric beta-amylase inhibitor (Fragment) OS=Triticum urartu PE=4 SV=1 - [A4ZIU7_TRIUA]	121	13.1463	6	6	9	10	5	6	6	5
	Sequence	Protein Group Accessions	Modifications	MH+ [Da]	CS (1)	CS (2)	Addition 7Hch (1)	Addition 7Hch (2)	Translocation alpha 7Hch (1)	Translocation alpha 7Hch (2)	Translocation beta 7Hch (1)	Translocation beta 7Hch (2)
	LTAASVPEVCK	A4ZIU7;C4P5B7	C10(Carbamidomethyl)	1174.61	High	High	High	High	High	High	High	High
	SVYQELGVR	A4ZIU7;C4P5B7		1050.56	High	High	High	High	High	High	High	High
	LQCVGSQVPEAVLR	A4ZIU7;C4P5B7;T1WH24	C3(Carbamidomethyl)	1555.82	High	High	High	High	High	High
	DCCQQLADINNEWCR	A4ZIU7	C2(Carbamidomethyl); C3(Carbamidomethyl); C14(Carbamidomethyl)	1981.8	High	High	High	High	High	High	High	High
	SGPWSWCDPATGYK	A4ZIU7	C7(Carbamidomethyl)	1611.68	High	High	High	High	High	High	High	High
	VPIPNPSGDR	A4ZIU7		1051.55	High			High		High	High
	EGKEVLPGCR	A4ZIU7;C4P5B7	C9(Carbamidomethyl)	1144.58			High	High
	AGVCYWAAYPDV	A4ZIU7	C4(Carbamidomethyl)	1371.61			High	High			High
	CGDLSSMLR	A4ZIU7;C4P5B7	C1(Carbamidomethyl)	1038.47		High	High	High
	VSALTGCR	A4ZIU7;C4P5B7	C7(Carbamidomethyl)	863.44			High	High				High
C4P5B7	Monomeric beta-amylase inhibitor OS=Triticum dicoccoides GN=WMAI PE=4 SV=1 - [C4P5B7_TRIDC]	151	16.5349	4	4	7	6	4	3	2	3
	Sequence	Protein Group Accessions	Modifications	MH+ [Da]	CS (1)	CS (2)	Addition 7Hch (1)	Addition 7Hch (2)	Translocation alpha 7Hch (1)	Translocation alpha 7Hch (2)	Translocation beta 7Hch (1)	Translocation beta 7Hch (2)
	LTAASVPEVCK	A4ZIU7;C4P5B7	C10(Carbamidomethyl)	1174.61	High	High	High	High	High	High	High	High
	SVYQELGVR	A4ZIU7;C4P5B7		1050.56	High	High	High	High	High	High	High	High
	LQCVGSQVPEAVLR	A4ZIU7;C4P5B7;T1WH24	C3(Carbamidomethyl)	1555.82	High	High	High	High	High	High
	SHNSGPWSWCDPATGYK	C4P5B7	C10(Carbamidomethyl)	1949.82	High				High
	DCCQQLADINDEWCR	C4P5B7	C2(Carbamidomethyl); C3(Carbamidomethyl); C14(Carbamidomethyl)	1982.8			High
	EGKEVLPGCR	A4ZIU7;C4P5B7	C9(Carbamidomethyl)	1144.58			High	High
	CGDLSSMLR	A4ZIU7;C4P5B7	C1(Carbamidomethyl)	1038.47		High	High	High
	VSALTGCR	A4ZIU7;C4P5B7	C7(Carbamidomethyl)	863.44			High	High				High
Q1XHC6	Multidomain cystatin OS=Triticum aestivum GN=TaMDC1 PE=2 SV=1 - [Q1XHC6_WHEAT]	243	26.5889	3		4	2	4		3	2
	Sequence	Protein Group Accessions	Modifications	MH+ [Da]	CS (1)	CS (2)	Addition 7Hch (1)	Addition 7Hch (2)	Translocation alpha 7Hch (1)	Translocation alpha 7Hch (2)	Translocation beta 7Hch (1)	Translocation beta 7Hch (2)
	SENPAAANSLETDGLAR	Q1XHC6		1715.82	High		High	High	High		High	High
	ENALLEFVR	Q1XHC6		1090.59	High		High	High	High		High	High
	SNSLLPYELVEIVR	Q1XHC6		1631.9	High		High		High		High
	AKAEVVEDFAK	Q1XHC6		1206.63			High		High
P82901	Non-specific lipid-transfer protein 2P OS=Triticum aestivum PE=1 SV=1 - [NLT2P_WHEAT]	67	7.04126	2	2		2	2	2
	Sequence	Protein Group Accessions	Modifications	MH+ [Da]	CS (1)	CS (2)	Addition 7Hch (1)	Addition 7Hch (2)	Translocation alpha 7Hch (1)	Translocation alpha 7Hch (2)	Translocation beta 7Hch (1)	Translocation beta 7Hch (2)
	AQQPCFCQYAK	P82901	C5(Carbamidomethyl); C7(Carbamidomethyl)	1400.61	High	High		High	High	High
	DTLQSCGLAVPHC	P82901	C6(Carbamidomethyl); C13(Carbamidomethyl)	1457.65	High	High		High	High	High
M8BYH8	Non-specific lipid-transfer protein OS=Aegilops tauschii GN=F775_31649 PE=3 SV=1 - [M8BYH8_AEGTA]	116	12.119				2
	Sequence	Protein Group Accessions	Modifications	MH+ [Da]	CS (1)	CS (2)	Addition 7Hch (1)	Addition 7Hch (2)	Translocation alpha 7Hch (1)	Translocation alpha 7Hch (2)	Translocation beta 7Hch (1)	Translocation beta 7Hch (2)
	GIHNLNEDNAR	M8BYH8		1252.6				High
	QAACNCLK	M8BYH8	C4(Carbamidomethyl); C6(Carbamidomethyl)	964.435				High
Q9S876	Non-specific lipid-transfer protein OS=Triticum aestivum PE=3 SV=1 - [Q9S876_WHEAT]	94	9.2676	4	4	3	4	5	5	3	4
	Sequence	Protein Group Accessions	Modifications	MH+ [Da]	CS (1)	CS (2)	Addition 7Hch (1)	Addition 7Hch (2)	Translocation alpha 7Hch (1)	Translocation alpha 7Hch (2)	Translocation beta 7Hch (1)	Translocation beta 7Hch (2)
	GLNAAAATPADRK	W5DP92;Q9S876		1255.67	High	High	High	High	High	High	High	High
	VSAPGGGCCSGVR	Q9S876	C8(Carbamidomethyl); C9(Carbamidomethyl)	1263.56	High	High	High	High	High	High	High	High
	CGVNIPYAISQGTDCSK	W5DP92;Q9S876	C1(Carbamidomethyl); C15(Carbamidomethyl)	1869.84	High	High	High	High	High	High	High	High
	QQASGIGGIKPNLVAGIPGK	Q9S876		1905.09					High	High
	GLNAAAATPADR	W5DP92;Q9S876		1127.58	High	High		High	High	High		High
W5DP92	Non-specific lipid-transfer protein OS=Triticum aestivum PE=3 SV=1 - [W5DP92_WHEAT]	124	12.1192	3	4	3	3	4	4	3	4
	Sequence	Protein Group Accessions	Modifications	MH+ [Da]	CS (1)	CS (2)	Addition 7Hch (1)	Addition 7Hch (2)	Translocation alpha 7Hch (1)	Translocation alpha 7Hch (2)	Translocation beta 7Hch (1)	Translocation beta 7Hch (2)
	GLNAAAATPADRK	W5DP92;Q9S876		1255.67	High	High	High	High	High	High	High	High
	CGVNIPYAISQGTDCSK	W5DP92;Q9S876	C1(Carbamidomethyl); C15(Carbamidomethyl)	1869.84	High	High	High	High	High	High	High	High
	VSVPGGGCCSGVR	W5DP92	C8(Carbamidomethyl); C9(Carbamidomethyl)	1291.59		High	High		High	High	High	High
	GLNAAAATPADR	W5DP92;Q9S876		1127.58	High	High		High	High	High		High
M7ZWD9	Nuclear transport factor 2 OS=Triticum urartu GN=TRIUR3_21761 PE=4 SV=1 - [M7ZWD9_TRIUA]	129	13.7479					2
	Sequence	Protein Group Accessions	Modifications	MH+ [Da]	CS (1)	CS (2)	Addition 7Hch (1)	Addition 7Hch (2)	Translocation alpha 7Hch (1)	Translocation alpha 7Hch (2)	Translocation beta 7Hch (1)	Translocation beta 7Hch (2)
	FGGPAAIAGK	M7ZWD9;M0ZFT1		888.494					High
	AFVQHYYHTFDSNR	M7ZWD9		1784.81					High
M8ARU5	Nucleoside diphosphate kinase OS=Triticum urartu GN=TRIUR3_24372 PE=3 SV=1 - [M8ARU5_TRIUA]	150	16.5786	7	5	4	4	6	6	4	2
	Sequence	Protein Group Accessions	Modifications	MH+ [Da]	CS (1)	CS (2)	Addition 7Hch (1)	Addition 7Hch (2)	Translocation alpha 7Hch (1)	Translocation alpha 7Hch (2)	Translocation beta 7Hch (1)	Translocation beta 7Hch (2)
	NVIHGSDSVESARK	M8ARU5		1498.76	High	High	High	High	High	High	High	High
	NVIHGSDSVESAR	M8ARU5		1370.66	High	High			High	High		High
	KIIGATNPLASEPGTIR	M8ARU5		1737.99	High	High	High	High	High	High	High
	IIGATNPLASEPGTIR	M8ARU5		1609.89	High	High	High		High	High	High
	KEIALWFPEGIAEWR	M8ARU5		1844.97	High	High		High	High	High	High
	EIALWFPEGIAEWR	M8ARU5		1716.87	High
	GLIGEVISR	M8ARU5		943.557	High		High	High	High	High
I3NM41	Oleosin OS=Triticum aestivum GN=35D7.3 PE=3 SV=1 - [I3NM41_WHEAT]	192	19.1108	4	4	4	4	4	4	4	4
	Sequence	Protein Group Accessions	Modifications	MH+ [Da]	CS (1)	CS (2)	Addition 7Hch (1)	Addition 7Hch (2)	Translocation alpha 7Hch (1)	Translocation alpha 7Hch (2)	Translocation beta 7Hch (1)	Translocation beta 7Hch (2)
	AGGGGHTGATGGAGAGTGTR	I3NM41		1570.73	High	High	High	High	High	High	High	High
	TQQAGHAIQSR	I3NM41;W5E9F6		1196.61	High	High	High	High	High	High	High	High
	MADAAAAAGHK	I3NM41;W5E9F6		1013.49	High	High	High	High	High	High	High	High
	TPDYVEEAR	I3NM41;W5E9F6		1079.5	High	High	High	High	High	High	High	High
W5BE38	Oleosin OS=Triticum aestivum PE=3 SV=1 - [W5BE38_WHEAT]	160	16.2945					2
	Sequence	Protein Group Accessions	Modifications	MH+ [Da]	CS (1)	CS (2)	Addition 7Hch (1)	Addition 7Hch (2)	Translocation alpha 7Hch (1)	Translocation alpha 7Hch (2)	Translocation beta 7Hch (1)	Translocation beta 7Hch (2)
	GVLGGGGAFGDR	W5BE38		1062.53					High
	DIKDAAQTR	W5BE38		1017.53					High
W5E9F6	Oleosin OS=Triticum aestivum PE=3 SV=1 - [W5E9F6_WHEAT]	194	19.3209	4	4	4	4	4	4	4	4
	Sequence	Protein Group Accessions	Modifications	MH+ [Da]	CS (1)	CS (2)	Addition 7Hch (1)	Addition 7Hch (2)	Translocation alpha 7Hch (1)	Translocation alpha 7Hch (2)	Translocation beta 7Hch (1)	Translocation beta 7Hch (2)
	TQQAGHAIQSR	I3NM41;W5E9F6		1196.61	High	High	High	High	High	High	High	High
	AGGGGHTGATGGAGAGTGTGTR	W5E9F6		1728.81	High	High	High	High	High	High	High	High
	MADAAAAAGHK	I3NM41;W5E9F6		1013.49	High	High	High	High	High	High	High	High
	TPDYVEEAR	I3NM41;W5E9F6		1079.5	High	High	High	High	High	High	High	High
M8C7T5	Omega-amidase NIT2 OS=Aegilops tauschii GN=F775_31939 PE=4 SV=1 - [M8C7T5_AEGTA]	270	29.2448	2
	Sequence	Protein Group Accessions	Modifications	MH+ [Da]	CS (1)	CS (2)	Addition 7Hch (1)	Addition 7Hch (2)	Translocation alpha 7Hch (1)	Translocation alpha 7Hch (2)	Translocation beta 7Hch (1)	Translocation beta 7Hch (2)
	AADNQLFVATCAPAR	M8C7T5	C11(Carbamidomethyl)	1604.78	High
	AAIESAAADGAK	M8C7T5		1074.55	High
Q5ZDH6	Os01g0140500 protein OS=Oryza sativa subsp. japonica GN=P0480E02.19-1 PE=4 SV=1 - [Q5ZDH6_ORYSJ]	129	14.5346	3				2	2		2
	Sequence	Protein Group Accessions	Modifications	MH+ [Da]	CS (1)	CS (2)	Addition 7Hch (1)	Addition 7Hch (2)	Translocation alpha 7Hch (1)	Translocation alpha 7Hch (2)	Translocation beta 7Hch (1)	Translocation beta 7Hch (2)
	KAHFTAPSSVR	Q5ZDH6		1200.65	High				High	High		High
	VLMSAALSSELR	Q5ZDH6		1276.69	High
	DDEVQVVR	Q5ZDH6		959.48	High				High	High		High
Q0D852	Os07g0184300 protein OS=Oryza sativa subsp. japonica GN=Os07g0184300 PE=3 SV=1 - [Q0D852_ORYSJ]	118	13.3814	2			2		2		2
	Sequence	Protein Group Accessions	Modifications	MH+ [Da]	CS (1)	CS (2)	Addition 7Hch (1)	Addition 7Hch (2)	Translocation alpha 7Hch (1)	Translocation alpha 7Hch (2)	Translocation beta 7Hch (1)	Translocation beta 7Hch (2)
	HGRPGIGATHSSR	Q0D852;W5EVK9		1332.69	High			High		High		High
	KDAPAGEKPEPVR	Q0D852		1393.75	High			High		High		High
I1IEY8	Peptidyl-prolyl cis-trans isomerase OS=Brachypodium distachyon GN=BRADI3G58250 PE=4 SV=1 - [I1IEY8_BRADI]	110	12.0914				2
	Sequence	Protein Group Accessions	Modifications	MH+ [Da]	CS (1)	CS (2)	Addition 7Hch (1)	Addition 7Hch (2)	Translocation alpha 7Hch (1)	Translocation alpha 7Hch (2)	Translocation beta 7Hch (1)	Translocation beta 7Hch (2)
	DPGQQPFSFNIGLGSVIK	I1IEY8		1903.99				High
	VTVHCTGYGK	I1IEY8	C5(Carbamidomethyl)	1121.54				High
Q93XQ6	Peptidyl-prolyl cis-trans isomerase OS=Triticum aestivum GN=CyP2 PE=2 SV=1 - [Q93XQ6_WHEAT]	171	18.3671	3	2	3	4	3	4	4	4
	Sequence	Protein Group Accessions	Modifications	MH+ [Da]	CS (1)	CS (2)	Addition 7Hch (1)	Addition 7Hch (2)	Translocation alpha 7Hch (1)	Translocation alpha 7Hch (2)	Translocation beta 7Hch (1)	Translocation beta 7Hch (2)
	HVVFGEVVEGMDVVK	A7LM55;Q93XQ6		1643.84	High	High	High	High	High	High	High	High
	VFFDMTVGGAPAGR	A7LM55;Q93XQ6		1424.7	High	High	High	High	High	High	High	High
	VIPDFMCQGGDFTK	Q93XQ6	C7(Carbamidomethyl)	1614.73	High				High	High	High	High
	QVVIADCGQL	A7LM55;Q93XQ6	C7(Carbamidomethyl)	1102.56				High		High		High
	IVMELYKDAVPR	A7LM55;Q93XQ6		1433.78				High			High
	FADEKFVHK	A7LM55;Q93XQ6		1120.57			High
A7LM55	Peptidyl-prolyl cis-trans isomerase OS=Triticum aestivum PE=2 SV=1 - [A7LM55_WHEAT]	171	18.3331	3	3	4	5	3	4	4	4
	Sequence	Protein Group Accessions	Modifications	MH+ [Da]	CS (1)	CS (2)	Addition 7Hch (1)	Addition 7Hch (2)	Translocation alpha 7Hch (1)	Translocation alpha 7Hch (2)	Translocation beta 7Hch (1)	Translocation beta 7Hch (2)
	HVVFGEVVEGMDVVK	A7LM55;Q93XQ6		1643.84	High	High	High	High	High	High	High	High
	VFFDMTVGGAPAGR	A7LM55;Q93XQ6		1424.7	High	High	High	High	High	High	High	High
	VIPDFMCQGGDFTR	A7LM55	C7(Carbamidomethyl)	1642.74	High	High	High	High	High	High	High	High
	QVVIADCGQL	A7LM55;Q93XQ6	C7(Carbamidomethyl)	1102.56				High		High		High
	IVMELYKDAVPR	A7LM55;Q93XQ6		1433.78				High			High
[truncated: 3,611 more rows]
